# Supplementary material for: catena-Poly[[aqua­(dipyrido[3,2-a:2′,3′-c]phenazine-κ2 N 4,N 5)zinc(II)]-μ-pyrazine-2,3-dicarboxyl­ato-κ3 N 1,O 2:O 3]
Source: Acta Crystallogr Sect E Struct Rep Online. 2008 Jul 26;64(Pt 8):m1078–9. doi: 10.1107/S1600536808022824 (PMC2961988; doi:10.1107/S1600536808022824)
Supplement: Supplementary file 1 [file e-64-m1078-sup1.cif]

##############################################################################
###                                                                        ###
###        Electronic paper (Acta Crystallographica Section E)             ###
###                                                                        ###
##############################################################################
#                                                                            #
# This CIF contains the data in a paper accepted for publication in Acta     #
# Crystallographica Section E. It conforms to the requirements of Notes      #
# for Authors for Section E, and has been peer reviewed under the auspices   #
# of the IUCr Commission on Journals.                                        #
#                                                                            #
# Full details of the Crystallographic Information File format               #
# are given in the paper "The Crystallographic Information File (CIF):       #
# a New Standard Archive File for Crystallography" by S. R. Hall, F. H.      #
# Allen and I. D. Brown [Acta Cryst. (1991), A47, 655-685].                  #
#                                                                            #
# The current version of the core CIF dictionary is obtainable from          #
# ftp://ftp.iucr.org/pub/cif_core.dic. The current version number is 2.4.    #
#                                                                            #
# Software is freely available for graphical display of the structure(s) in  #
# this CIF.  For information consult the CIF home page http://www.iucr.org/  #
# cif/home.html                                                              #
#                                                                            #
# This file may be used for bona fide research purposes within the           #
# scientific community so long as proper attribution is given to the journal # 
# article from which it was obtained.                                        #
#                                                                            #
##############################################################################
                                             
data_global
_audit_creation_method     'SHELXL97'
_journal_date_recd_electronic     2008-07-09
_journal_date_accepted     2008-07-21
_journal_name_full     'Acta Crystallographica, Section E'
_journal_year     2008
_journal_volume     64
_journal_issue      8
_journal_page_first     m1078
_journal_page_last     m1079
_journal_paper_category     QM
_journal_coeditor_code     RZ2235
_publ_contact_author_name     'Guang-Bo Che'
_publ_contact_author_address
;
Department of Chemistry, Jilin Normal University,
Siping 136000, People's Republic of China
;
_publ_contact_author_email     guangbochejl@yahoo.com
_publ_contact_author_fax     ?
_publ_contact_author_phone     ?
_publ_section_title
;\
<i>catena</i>-Poly[[aqua(dipyrido[3,2-<i>a</i>:2',3'-<i>c</i>]phenazine-\
\k^2^<i>N</i>^4^,<i>N</i>^5^)zinc(II)]-\m-pyrazine-2,3-dicarboxylato-\
\k^3^<i>N</i>^1^,<i>O</i>^2^:<i>O</i>^3^]
;
loop_
    _publ_author_name
    _publ_author_address
    'Xin Wang'
;
Jilin Agriculture Engineering Polytechnic College,
Siping 136000, People's Republic of China
;
    'Xiu-Ying Li'
;
Department of Chemistry, Jilin Normal University,
Siping 136000, People's Republic of China
;
    'Qing-Wei Wang'
;
Department of Chemistry, Jilin Normal University,
Siping 136000, People's Republic of China
;
    'Guang-Bo Che'
;
Department of Chemistry, Jilin Normal University,
Siping 136000, People's Republic of China
;
data_I
_audit_creation_method     SHELXL-97
_chemical_name_systematic
;
<i>catena</i>-Poly[[aqua(dipyrido[3,2-a:2',3'-c]phenazine-
\k^2^N^4^,N^5^)zinc(II)]-\m-pyrazine-2,3-dicarboxylato-\k^3^N^1^,O^2^:O^3^]
;
_chemical_name_common     ?
_chemical_formula_moiety     'C24 H14 N6 O5 Zn'
_chemical_formula_sum     'C24 H14 N6 O5 Zn'
_chemical_formula_iupac     '[Zn (C6 H2 N2 O4) (C18 H10 N4) (H2 O)]'
_chemical_formula_weight     531.78
_chemical_melting_point     ?
_symmetry_cell_setting     triclinic
_symmetry_space_group_name_H-M     'P -1'
_symmetry_space_group_name_Hall     '-P 1'
loop_
    _symmetry_equiv_pos_as_xyz
    'x, y, z'
    '-x, -y, -z'
_cell_length_a     6.7821(14)
_cell_length_b     7.4349(15)
_cell_length_c     20.410(4)
_cell_angle_alpha     91.26(3)
_cell_angle_beta     95.77(3)
_cell_angle_gamma     98.16(3)
_cell_volume     1012.9(4)
_cell_formula_units_Z     2
_cell_measurement_reflns_used     4412
_cell_measurement_theta_min     3.02
_cell_measurement_theta_max     27.45
_cell_measurement_temperature     292(2)
_exptl_crystal_description     block
_exptl_crystal_colour     yellow
_exptl_crystal_size_max     0.31
_exptl_crystal_size_mid     0.29
_exptl_crystal_size_min     0.21
_exptl_crystal_density_diffrn     1.744
_exptl_crystal_density_meas     ?
_exptl_crystal_density_method     'not measured'
_exptl_crystal_F_000     540
_exptl_absorpt_coefficient_mu     1.269
_exptl_absorpt_correction_type     'multi-scan'
_exptl_absorpt_process_details     '(ABSCOR; Higashi, 1995)'
_exptl_absorpt_correction_T_min     0.681
_exptl_absorpt_correction_T_max     0.765
_exptl_special_details
;
;
_diffrn_ambient_temperature     292(2)
_diffrn_radiation_type     MoK\a
_diffrn_radiation_wavelength     0.71073
_diffrn_radiation_source     'fine-focus sealed tube'
_diffrn_radiation_monochromator     graphite
_diffrn_measurement_device_type     'Rigaku R-AXIS RAPID'
_diffrn_measurement_method     \w
_diffrn_detector_area_resol_mean     10.0
_diffrn_reflns_number     9890
_diffrn_reflns_av_R_equivalents     0.0478
_diffrn_reflns_av_sigmaI/netI     0.0601
_diffrn_reflns_theta_min     3.01
_diffrn_reflns_theta_max     27.47
_diffrn_reflns_theta_full     27.47
_diffrn_measured_fraction_theta_max     0.952
_diffrn_measured_fraction_theta_full     0.952
_diffrn_reflns_limit_h_min     -8
_diffrn_reflns_limit_h_max     8
_diffrn_reflns_limit_k_min     -9
_diffrn_reflns_limit_k_max     8
_diffrn_reflns_limit_l_min     -26
_diffrn_reflns_limit_l_max     26
_diffrn_standards_number     .
_diffrn_standards_interval_count     .
_diffrn_standards_interval_time     .
_diffrn_standards_decay_%     .
_refine_special_details
;
Refinement of <i>F</i>^2^ against ALL reflections. The weighted <i>R</i>-factor
<i>wR</i> and goodness of fit <i>S</i> are based on <i>F</i>^2^, conventional
<i>R</i>-factors <i>R</i> are based on <i>F</i>, with <i>F</i> set to zero for
negative <i>F</i>^2^. The threshold expression of <i>F</i>^2^ >
\s(<i>F</i>^2^) is used only for calculating <i>R</i>-factors(gt) <i>etc</i>.
and is not relevant to the choice of reflections for refinement.
<i>R</i>-factors based on <i>F</i>^2^ are statistically about twice as large
as those based on <i>F</i>, and <i>R</i>- factors based on ALL data will be
even larger.
;
_reflns_number_total     4412
_reflns_number_gt     3278
_reflns_threshold_expression     I>2\s(I)
_refine_ls_structure_factor_coef     Fsqd
_refine_ls_matrix_type     full
_refine_ls_R_factor_all     0.0725
_refine_ls_R_factor_gt     0.0476
_refine_ls_wR_factor_gt     0.1264
_refine_ls_wR_factor_ref     0.1476
_refine_ls_goodness_of_fit_ref     1.066
_refine_ls_restrained_S_all     1.066
_refine_ls_number_reflns     4412
_refine_ls_number_parameters     333
_refine_ls_number_restraints     0
_refine_ls_hydrogen_treatment     mixed
_refine_ls_weighting_scheme     calc
_refine_ls_weighting_details
          'calc w=1/[\s^2^(Fo^2^)+(0.084P)^2^+0.1727P] where P=(Fo^2^+2Fc^2^)/3'
_atom_sites_solution_hydrogens     geom
_atom_sites_solution_primary     direct
_atom_sites_solution_secondary     difmap
_refine_ls_shift/su_max     0.000
_refine_ls_shift/su_mean     0.000
_refine_diff_density_max     0.422
_refine_diff_density_min     -0.583
_refine_ls_extinction_method     none
_refine_ls_extinction_coef     ?
loop_
    _atom_type_symbol
    _atom_type_description
    _atom_type_scat_dispersion_real
    _atom_type_scat_dispersion_imag
    _atom_type_scat_source
    'C' 'C' 0.0033 0.0016
                         'International Tables Vol C Tables 4.2.6.8 and 6.1.1.4'
    'H' 'H' 0.0000 0.0000
                         'International Tables Vol C Tables 4.2.6.8 and 6.1.1.4'
    'N' 'N' 0.0061 0.0033
                         'International Tables Vol C Tables 4.2.6.8 and 6.1.1.4'
    'O' 'O' 0.0106 0.0060
                         'International Tables Vol C Tables 4.2.6.8 and 6.1.1.4'
    'Zn' 'Zn' 0.2839 1.4301
                         'International Tables Vol C Tables 4.2.6.8 and 6.1.1.4'
_computing_data_collection     'PROCESS-AUTO (Rigaku, 1998)'
_computing_cell_refinement     'PROCESS-AUTO (Rigaku, 1998)'
_computing_data_reduction     'PROCESS-AUTO (Rigaku, 1998)'
_computing_structure_solution     'SHELXS97 (Sheldrick, 2008)'
_computing_structure_refinement     'SHELXL97 (Sheldrick, 2008)'
_computing_molecular_graphics     'SHELXTL-Plus (Sheldrick, 2008)'
_computing_publication_material     'SHELXL97 (Sheldrick, 2008)'
loop_
    _atom_site_type_symbol
    _atom_site_label
    _atom_site_fract_x
    _atom_site_fract_y
    _atom_site_fract_z
    _atom_site_U_iso_or_equiv
    _atom_site_adp_type
    _atom_site_calc_flag
    _atom_site_refinement_flags
    _atom_site_occupancy
    _atom_site_disorder_assembly
    _atom_site_disorder_group
    C C1 -0.3785(6) 0.2965(5) 0.7826(2) 0.0344(9) Uani d . 1 . .
    H H1 -0.4426 0.3029 0.8206 0.041 Uiso calc R 1 . .
    C C2 -0.4723(6) 0.1853(6) 0.7307(2) 0.0375(10) Uani d . 1 . .
    H H2 -0.5931 0.1119 0.7349 0.045 Uiso calc R 1 . .
    C C3 -0.3868(6) 0.1832(6) 0.6728(2) 0.0395(10) Uani d . 1 . .
    H H3 -0.4528 0.1144 0.6364 0.047 Uiso calc R 1 . .
    C C4 -0.1986(6) 0.2861(5) 0.6690(2) 0.0291(8) Uani d . 1 . .
    C C5 -0.0963(6) 0.2913(5) 0.60945(19) 0.0283(8) Uani d . 1 . .
    C C6 -0.0924(7) 0.2081(5) 0.5015(2) 0.0352(9) Uani d . 1 . .
    C C7 -0.1870(8) 0.1180(6) 0.4421(2) 0.0443(11) Uani d . 1 . .
    H H7 -0.3185 0.0601 0.4400 0.053 Uiso calc R 1 . .
    C C8 -0.0836(8) 0.1170(6) 0.3880(2) 0.0493(12) Uani d . 1 . .
    H H8 -0.1458 0.0582 0.3491 0.059 Uiso calc R 1 . .
    C C9 0.1164(9) 0.2037(6) 0.3903(2) 0.0514(12) Uani d . 1 . .
    H H9 0.1845 0.2003 0.3531 0.062 Uiso calc R 1 . .
    C C10 0.2107(8) 0.2921(7) 0.4464(2) 0.0479(12) Uani d . 1 . .
    H H10 0.3420 0.3496 0.4471 0.058 Uiso calc R 1 . .
    C C11 0.1095(7) 0.2967(6) 0.5036(2) 0.0379(10) Uani d . 1 . .
    C C12 0.1042(6) 0.3850(5) 0.61078(19) 0.0292(8) Uani d . 1 . .
    C C13 0.1983(6) 0.4856(5) 0.67084(19) 0.0286(8) Uani d . 1 . .
    C C14 0.3909(6) 0.5847(6) 0.6747(2) 0.0345(9) Uani d . 1 . .
    H H14 0.4637 0.5883 0.6384 0.041 Uiso calc R 1 . .
    C C15 0.4710(6) 0.6763(6) 0.7322(2) 0.0346(9) Uani d . 1 . .
    H H15 0.5979 0.7444 0.7353 0.041 Uiso calc R 1 . .
    C C16 0.3603(6) 0.6662(5) 0.7859(2) 0.0326(9) Uani d . 1 . .
    H H16 0.4165 0.7264 0.8253 0.039 Uiso calc R 1 . .
    C C17 0.0958(5) 0.4841(5) 0.72651(18) 0.0242(7) Uani d . 1 . .
    C C18 -0.1092(5) 0.3868(5) 0.72530(18) 0.0256(8) Uani d . 1 . .
    C C19 0.1302(5) 0.9551(5) 0.89690(18) 0.0237(7) Uani d . 1 . .
    C C20 0.1992(5) 1.1069(5) 0.93824(19) 0.0247(8) Uani d . 1 . .
    C C21 0.2685(6) 0.9238(5) 1.02315(19) 0.0288(8) Uani d . 1 . .
    H H21 0.3121 0.9090 1.0671 0.035 Uiso calc R 1 . .
    C C22 0.2102(5) 0.7712(5) 0.98204(19) 0.0261(8) Uani d . 1 . .
    H H22 0.2235 0.6566 0.9978 0.031 Uiso calc R 1 . .
    C C23 0.0378(6) 0.9589(5) 0.82528(19) 0.0271(8) Uani d . 1 . .
    C C24 0.2040(5) 1.3019(5) 0.91602(18) 0.0249(8) Uani d . 1 . .
    N N1 -0.1984(5) 0.3963(4) 0.78077(16) 0.0267(7) Uani d . 1 . .
    N N2 0.1761(5) 0.5730(4) 0.78317(15) 0.0271(7) Uani d . 1 . .
    N N3 -0.1925(5) 0.2047(4) 0.55512(17) 0.0349(8) Uani d . 1 . .
    N N4 0.2041(5) 0.3872(5) 0.55828(17) 0.0348(8) Uani d . 1 . .
    N N5 0.1356(4) 0.7877(4) 0.92032(15) 0.0234(6) Uani d . 1 . .
    N N6 0.2640(5) 1.0909(4) 1.00185(16) 0.0281(7) Uani d . 1 . .
    O O1 -0.0880(4) 0.8227(4) 0.80655(14) 0.0362(7) Uani d . 1 . .
    O O2 0.0974(5) 1.0921(4) 0.79424(15) 0.0410(7) Uani d . 1 . .
    O O1W -0.2753(5) 0.5957(5) 0.91335(17) 0.0389(8) Uani d . 1 . .
    O O3 0.3705(4) 1.3872(4) 0.91050(17) 0.0427(8) Uani d . 1 . .
    O O4 0.0381(4) 1.3587(3) 0.90882(14) 0.0305(6) Uani d . 1 . .
    Zn Zn -0.03443(6) 0.57612(5) 0.85620(2) 0.02642(16) Uani d . 1 . .
    H HW1A -0.368(8) 0.552(8) 0.909(3) 0.054(19) Uiso d . 1 . .
    H HW1B -0.295(7) 0.692(7) 0.930(2) 0.034(12) Uiso d . 1 . .
loop_
    _atom_site_aniso_label
    _atom_site_aniso_U_11
    _atom_site_aniso_U_22
    _atom_site_aniso_U_33
    _atom_site_aniso_U_12
    _atom_site_aniso_U_13
    _atom_site_aniso_U_23
    C1 0.034(2) 0.031(2) 0.037(2) -0.0052(17) 0.0120(17) -0.0021(17)
    C2 0.032(2) 0.036(2) 0.042(2) -0.0062(18) 0.0058(18) -0.0039(18)
    C3 0.038(2) 0.037(2) 0.038(2) -0.0082(19) 0.0014(18) -0.0108(18)
    C4 0.0326(19) 0.0232(18) 0.030(2) -0.0004(15) 0.0040(16) -0.0055(15)
    C5 0.0333(19) 0.0250(18) 0.0254(19) 0.0033(16) -0.0004(15) -0.0022(15)
    C6 0.047(2) 0.032(2) 0.027(2) 0.0109(19) -0.0004(18) -0.0010(16)
    C7 0.058(3) 0.040(2) 0.032(2) 0.008(2) -0.006(2) -0.0054(18)
    C8 0.080(4) 0.040(2) 0.026(2) 0.015(2) -0.011(2) -0.0046(18)
    C9 0.082(4) 0.043(3) 0.032(2) 0.011(3) 0.019(2) -0.003(2)
    C10 0.065(3) 0.048(3) 0.033(2) 0.011(2) 0.013(2) -0.001(2)
    C11 0.050(2) 0.034(2) 0.030(2) 0.007(2) 0.0097(19) -0.0021(17)
    C12 0.0334(19) 0.0291(19) 0.025(2) 0.0046(16) 0.0045(16) -0.0019(15)
    C13 0.0273(18) 0.0256(19) 0.031(2) -0.0009(15) -0.0011(15) 0.0024(15)
    C14 0.033(2) 0.037(2) 0.035(2) 0.0046(17) 0.0107(17) 0.0014(17)
    C15 0.0257(18) 0.039(2) 0.037(2) -0.0023(17) 0.0029(17) 0.0059(18)
    C16 0.032(2) 0.034(2) 0.029(2) -0.0023(17) -0.0001(16) -0.0016(16)
    C17 0.0242(17) 0.0212(17) 0.0275(19) 0.0049(14) 0.0029(14) 0.0012(14)
    C18 0.0274(18) 0.0208(17) 0.0273(19) 0.0009(14) -0.0003(15) 0.0009(14)
    C19 0.0223(16) 0.0213(17) 0.0269(19) -0.0007(14) 0.0061(14) -0.0005(14)
    C20 0.0207(16) 0.0185(17) 0.034(2) -0.0023(14) 0.0084(15) -0.0024(15)
    C21 0.0315(18) 0.0289(19) 0.0245(19) -0.0020(16) 0.0060(15) -0.0003(15)
    C22 0.0281(18) 0.0223(17) 0.029(2) 0.0052(15) 0.0045(15) 0.0031(15)
    C23 0.0302(18) 0.0231(18) 0.028(2) 0.0050(15) 0.0032(15) 0.0015(15)
    C24 0.0307(18) 0.0192(16) 0.0228(18) -0.0046(15) 0.0066(15) -0.0052(13)
    N1 0.0270(15) 0.0228(15) 0.0294(17) -0.0004(13) 0.0050(13) -0.0041(12)
    N2 0.0301(16) 0.0242(15) 0.0240(16) -0.0034(13) -0.0008(13) -0.0030(12)
    N3 0.0423(19) 0.0304(17) 0.0305(19) 0.0023(15) 0.0017(15) -0.0043(14)
    N4 0.0417(19) 0.0354(18) 0.0265(18) 0.0027(15) 0.0038(15) -0.0016(14)
    N5 0.0243(14) 0.0201(14) 0.0260(16) 0.0017(12) 0.0060(12) 0.0013(12)
    N6 0.0277(15) 0.0260(16) 0.0294(17) -0.0008(13) 0.0049(13) -0.0033(13)
    O1 0.0410(15) 0.0258(14) 0.0365(16) -0.0014(12) -0.0119(13) 0.0002(12)
    O2 0.0549(19) 0.0329(15) 0.0347(17) 0.0005(14) 0.0095(14) 0.0072(12)
    O1W 0.0271(16) 0.0357(18) 0.052(2) -0.0066(14) 0.0164(14) -0.0192(15)
    O3 0.0335(15) 0.0341(16) 0.057(2) -0.0112(13) 0.0087(14) 0.0051(14)
    O4 0.0342(14) 0.0237(13) 0.0367(16) 0.0096(11) 0.0091(12) 0.0088(11)
    Zn 0.0313(3) 0.0203(2) 0.0259(3) -0.00162(17) 0.00328(17) -0.00223(16)
_geom_special_details
;
All e.s.d.'s (except the e.s.d. in the dihedral angle between two l.s. planes)
are estimated using the full covariance matrix. The cell e.s.d.'s are taken
into account individually in the estimation of e.s.d.'s in distances, angles
and torsion angles; correlations between e.s.d.'s in cell parameters are only
used when they are defined by crystal symmetry. An approximate (isotropic)
treatment of cell e.s.d.'s is used for estimating e.s.d.'s involving l.s.
planes.
;
loop_
    _geom_bond_atom_site_label_1
    _geom_bond_atom_site_label_2
    _geom_bond_site_symmetry_2
    _geom_bond_distance
    _geom_bond_publ_flag
    C1 N1 . 1.341(5) ?
    C1 C2 . 1.374(6) ?
    C1 H1 . 0.9300 ?
    C2 C3 . 1.369(6) ?
    C2 H2 . 0.9300 ?
    C3 C4 . 1.402(5) ?
    C3 H3 . 0.9300 ?
    C4 C18 . 1.393(5) ?
    C4 C5 . 1.457(5) ?
    C5 N3 . 1.332(5) ?
    C5 C12 . 1.435(5) ?
    C6 N3 . 1.344(5) ?
    C6 C7 . 1.420(6) ?
    C6 C11 . 1.429(6) ?
    C7 C8 . 1.367(7) ?
    C7 H7 . 0.9300 ?
    C8 C9 . 1.412(7) ?
    C8 H8 . 0.9300 ?
    C9 C10 . 1.360(7) ?
    C9 H9 . 0.9300 ?
    C10 C11 . 1.414(6) ?
    C10 H10 . 0.9300 ?
    C11 N4 . 1.346(5) ?
    C12 N4 . 1.324(5) ?
    C12 C13 . 1.462(5) ?
    C13 C17 . 1.390(5) ?
    C13 C14 . 1.399(5) ?
    C14 C15 . 1.367(6) ?
    C14 H14 . 0.9300 ?
    C15 C16 . 1.387(6) ?
    C15 H15 . 0.9300 ?
    C16 N2 . 1.335(5) ?
    C16 H16 . 0.9300 ?
    C17 N2 . 1.345(5) ?
    C17 C18 . 1.471(5) ?
    C18 N1 . 1.341(5) ?
    C19 N5 . 1.347(4) ?
    C19 C20 . 1.390(5) ?
    C19 C23 . 1.534(5) ?
    C20 N6 . 1.342(5) ?
    C20 C24 . 1.525(5) ?
    C21 N6 . 1.328(5) ?
    C21 C22 . 1.383(5) ?
    C21 H21 . 0.9300 ?
    C22 N5 . 1.325(5) ?
    C22 H22 . 0.9300 ?
    C23 O2 . 1.229(4) ?
    C23 O1 . 1.253(5) ?
    C24 O3 . 1.231(4) ?
    C24 O4 . 1.254(5) ?
    N1 Zn . 2.130(3) y
    N2 Zn . 2.167(3) y
    N5 Zn . 2.147(3) y
    O1 Zn . 2.172(3) y
    O1W Zn . 2.120(3) y
    O1W HW1A . 0.66(5) ?
    O1W HW1B . 0.82(5) ?
    O4 Zn 1_565 2.051(3) y
    Zn O4 1_545 2.051(3) ?
loop_
    _geom_angle_atom_site_label_1
    _geom_angle_atom_site_label_2
    _geom_angle_atom_site_label_3
    _geom_angle_site_symmetry_1
    _geom_angle_site_symmetry_3
    _geom_angle
    _geom_angle_publ_flag
    N1 C1 C2 . . 122.7(4) ?
    N1 C1 H1 . . 118.6 ?
    C2 C1 H1 . . 118.6 ?
    C3 C2 C1 . . 119.5(4) ?
    C3 C2 H2 . . 120.2 ?
    C1 C2 H2 . . 120.2 ?
    C2 C3 C4 . . 119.2(4) ?
    C2 C3 H3 . . 120.4 ?
    C4 C3 H3 . . 120.4 ?
    C18 C4 C3 . . 117.3(4) ?
    C18 C4 C5 . . 119.9(3) ?
    C3 C4 C5 . . 122.9(4) ?
    N3 C5 C12 . . 121.8(4) ?
    N3 C5 C4 . . 118.3(3) ?
    C12 C5 C4 . . 120.0(3) ?
    N3 C6 C7 . . 119.4(4) ?
    N3 C6 C11 . . 121.2(4) ?
    C7 C6 C11 . . 119.3(4) ?
    C8 C7 C6 . . 119.6(5) ?
    C8 C7 H7 . . 120.2 ?
    C6 C7 H7 . . 120.2 ?
    C7 C8 C9 . . 121.0(4) ?
    C7 C8 H8 . . 119.5 ?
    C9 C8 H8 . . 119.5 ?
    C10 C9 C8 . . 120.8(5) ?
    C10 C9 H9 . . 119.6 ?
    C8 C9 H9 . . 119.6 ?
    C9 C10 C11 . . 120.1(5) ?
    C9 C10 H10 . . 119.9 ?
    C11 C10 H10 . . 119.9 ?
    N4 C11 C10 . . 119.3(4) ?
    N4 C11 C6 . . 121.5(4) ?
    C10 C11 C6 . . 119.2(4) ?
    N4 C12 C5 . . 121.6(4) ?
    N4 C12 C13 . . 119.0(3) ?
    C5 C12 C13 . . 119.3(3) ?
    C17 C13 C14 . . 118.0(4) ?
    C17 C13 C12 . . 119.8(3) ?
    C14 C13 C12 . . 122.2(4) ?
    C15 C14 C13 . . 119.5(4) ?
    C15 C14 H14 . . 120.2 ?
    C13 C14 H14 . . 120.2 ?
    C14 C15 C16 . . 119.0(4) ?
    C14 C15 H15 . . 120.5 ?
    C16 C15 H15 . . 120.5 ?
    N2 C16 C15 . . 122.4(4) ?
    N2 C16 H16 . . 118.8 ?
    C15 C16 H16 . . 118.8 ?
    N2 C17 C13 . . 122.3(3) ?
    N2 C17 C18 . . 116.9(3) ?
    C13 C17 C18 . . 120.8(3) ?
    N1 C18 C4 . . 123.3(3) ?
    N1 C18 C17 . . 116.8(3) ?
    C4 C18 C17 . . 119.9(3) ?
    N5 C19 C20 . . 119.5(3) ?
    N5 C19 C23 . . 115.0(3) ?
    C20 C19 C23 . . 125.5(3) ?
    N6 C20 C19 . . 121.5(3) ?
    N6 C20 C24 . . 115.0(3) ?
    C19 C20 C24 . . 123.5(3) ?
    N6 C21 C22 . . 122.1(4) ?
    N6 C21 H21 . . 119.0 ?
    C22 C21 H21 . . 119.0 ?
    N5 C22 C21 . . 120.2(3) ?
    N5 C22 H22 . . 119.9 ?
    C21 C22 H22 . . 119.9 ?
    O2 C23 O1 . . 129.1(4) ?
    O2 C23 C19 . . 116.4(3) ?
    O1 C23 C19 . . 114.5(3) ?
    O3 C24 O4 . . 127.8(3) ?
    O3 C24 C20 . . 116.4(3) ?
    O4 C24 C20 . . 115.7(3) ?
    C1 N1 C18 . . 117.8(3) ?
    C1 N1 Zn . . 127.4(3) ?
    C18 N1 Zn . . 114.9(2) ?
    C16 N2 C17 . . 118.8(3) ?
    C16 N2 Zn . . 127.2(3) ?
    C17 N2 Zn . . 113.4(2) ?
    C5 N3 C6 . . 116.8(4) ?
    C12 N4 C11 . . 117.0(4) ?
    C22 N5 C19 . . 119.2(3) ?
    C22 N5 Zn . . 126.6(2) ?
    C19 N5 Zn . . 113.1(2) ?
    C21 N6 C20 . . 117.3(3) ?
    C23 O1 Zn . . 113.8(2) ?
    Zn O1W HW1A . . 129(5) ?
    Zn O1W HW1B . . 123(3) ?
    HW1A O1W HW1B . . 100(6) ?
    C24 O4 Zn . 1_565 127.6(2) ?
    O4 Zn O1W 1_545 . 90.19(13) y
    O4 Zn N1 1_545 . 90.37(12) y
    O1W Zn N1 . . 96.93(13) y
    O4 Zn N5 1_545 . 97.78(12) y
    O1W Zn N5 . . 86.87(13) y
    N1 Zn N5 . . 171.02(11) y
    O4 Zn N2 1_545 . 98.61(11) y
    O1W Zn N2 . . 169.43(13) y
    N1 Zn N2 . . 77.29(11) ?
    N5 Zn N2 . . 97.65(12) ?
    O4 Zn O1 1_545 . 174.40(11) ?
    O1W Zn O1 . . 90.70(13) ?
    N1 Zn O1 . . 95.01(11) ?
    N5 Zn O1 . . 76.76(11) ?
    N2 Zn O1 . . 81.10(12) ?
loop_
    _geom_hbond_atom_site_label_D
    _geom_hbond_atom_site_label_H
    _geom_hbond_atom_site_label_A
    _geom_hbond_site_symmetry_A
    _geom_hbond_distance_DH
    _geom_hbond_distance_HA
    _geom_hbond_distance_DA
    _geom_hbond_angle_DHA
    O1W HW1A O3 1_445 0.66(5) 2.01(5) 2.662(4) 169(7)
    O1W HW1B N6 2_577 0.82(5) 2.07(5) 2.859(5) 159(4)
