# Supplementary material for: catena-Poly[[aqua­(dipyrido[3,2-a:2′,3′-c]phenazine-κ2 N 4,N 5)zinc(II)]-μ-pyrazine-2,3-dicarboxyl­ato-κ3 N 1,O 2:O 3]
Source: Acta Crystallogr Sect E Struct Rep Online. 2008 Jul 26;64(Pt 8):m1078–9. doi: 10.1107/S1600536808022824 (PMC2961988; doi:10.1107/S1600536808022824)
Supplement: Supplementary file 2 [file e-64-m1078-Isup2.hkl]

#
# h,k,l, Fc-squared, Fo-squared, sigma(Fo-squared) and status flag
#
data_I
_shelx_title ' aa in P-1'
_shelx_refln_list_code          4
_shelx_F_calc_maximum      244.71
_exptl_crystal_F_000       540.00
_reflns_d_resolution_high  0.7704
 
loop_
 _symmetry_equiv_pos_as_xyz
 'x, y, z'
 '-x, -y, -z'
 
_cell_length_a     6.7821
_cell_length_b     7.4349
_cell_length_c    20.4102
_cell_angle_alpha  91.263
_cell_angle_beta   95.769
_cell_angle_gamma  98.162
 
_shelx_F_squared_multiplier     1.000
 
loop_
 _refln_index_h
 _refln_index_k
 _refln_index_l
 _refln_F_squared_calc
 _refln_F_squared_meas
 _refln_F_squared_sigma
 _refln_observed_status
   1   0   0    23157.69    24852.68    341.45 o
   2   0   0        7.21        4.42      4.62 o
   3   0   0      367.75      438.76      9.42 o
   4   0   0       13.57       35.01      5.26 o
   5   0   0      308.21      286.79     15.72 o
   6   0   0       12.13       25.78      9.67 o
   7   0   0      188.87      186.86     28.08 o
   8   0   0        0.41       21.33     13.89 o
  -8   1   0      101.99      130.07     22.09 o
  -7   1   0      104.45       94.79     31.17 o
  -6   1   0        0.75       -5.29      5.98 o
  -5   1   0       11.15       14.77      5.92 o
  -4   1   0      528.38      561.80      9.62 o
  -3   1   0      863.54      870.04     12.45 o
  -2   1   0       33.22       34.75      5.19 o
  -1   1   0     2147.16     2034.16     27.68 o
   1   1   0      165.50      148.49      3.12 o
   2   1   0     2226.78     2248.72     21.30 o
   3   1   0      740.26      654.19     17.12 o
   4   1   0     2144.86     2154.33     24.56 o
   5   1   0     1726.00     1806.17     30.30 o
   6   1   0      240.40      279.60     17.68 o
   7   1   0        6.03       10.69     12.86 o
   8   1   0       14.78       14.87     16.99 o
  -8   2   0      183.19      254.76     64.36 o
  -7   2   0       35.93       38.97     18.53 o
  -6   2   0      195.78      185.62      9.94 o
  -5   2   0      376.52      397.60     16.12 o
  -4   2   0       47.80       52.17      6.61 o
  -3   2   0      502.74      521.30     10.16 o
  -2   2   0        0.44        8.34      6.02 o
  -1   2   0        2.35       -5.33      5.33 o
   0   2   0      231.57      254.98      8.10 o
   1   2   0     3357.04     3103.66     29.63 o
   2   2   0      924.03      908.85     11.64 o
   3   2   0     2054.66     2222.10     28.44 o
   4   2   0     2041.07     2109.02     26.93 o
   5   2   0      634.73      606.76     13.41 o
   6   2   0      286.21      289.51     11.31 o
   7   2   0      366.30      405.85     19.17 o
   8   2   0      120.52       88.01     20.03 o
  -6   3   0      429.75      349.50     11.48 o
  -5   3   0      851.60      819.48     24.08 o
  -4   3   0      876.01      810.66     14.65 o
  -3   3   0     1155.38     1048.19     33.93 o
  -2   3   0       66.05       65.62      7.65 o
  -1   3   0      261.48      295.71     12.60 o
   0   3   0       32.49       15.80      8.10 o
   1   3   0     2010.21     2027.68     28.32 o
   2   3   0      234.03      197.42     11.84 o
   3   3   0       68.91       70.89      4.72 o
   4   3   0      568.30      595.57     12.29 o
   5   3   0      416.70      430.62      9.70 o
   6   3   0      251.79      265.12     13.89 o
   7   3   0      101.21       92.36     12.85 o
  -6   4   0       78.06       92.05     22.73 o
  -5   4   0      509.01      442.90     11.25 o
  -4   4   0     1902.96     1844.05     28.13 o
  -3   4   0     1851.42     1791.88     35.72 o
  -2   4   0      112.93      128.50     13.28 o
  -1   4   0      130.65      124.90     10.35 o
   0   4   0     2258.03     2346.09     30.76 o
   1   4   0       97.45       97.03      5.58 o
   2   4   0        8.45        5.82      4.89 o
   3   4   0       50.41       77.87     16.43 o
   4   4   0      710.57      668.24     10.94 o
   5   4   0      230.08      216.40      8.19 o
   6   4   0       94.71      112.96      8.81 o
   7   4   0       68.55       31.06     40.73 o
  -4   5   0      134.23       85.74      4.05 o
  -3   5   0      468.07      493.76     27.68 o
  -2   5   0      378.83      313.04     32.41 o
  -1   5   0      302.97      293.66     12.07 o
   0   5   0     1031.01     1066.01     18.90 o
   1   5   0      882.73      884.94     12.93 o
   2   5   0      822.96      779.12     33.76 o
   3   5   0       53.28       49.96     17.78 o
   4   5   0       53.44       20.25     18.00 o
   5   5   0       23.43       -2.25     31.06 o
   6   5   0        0.76      -12.83     36.91 o
  -4   6   0      116.81      129.20     38.71 o
  -3   6   0      145.93      165.90     12.75 o
  -2   6   0      314.20      342.12     11.79 o
  -1   6   0     1434.02     1522.64     24.89 o
   0   6   0     1335.25     1283.99     17.92 o
   1   6   0      314.65      323.23     10.28 o
   2   6   0      156.52      179.36     36.01 o
   3   6   0      176.43      204.34     25.88 o
   4   6   0      288.42      247.55     31.96 o
   5   6   0       27.85       29.93     24.31 o
  -6   7   0       10.89      -46.59     48.39 o
  -5   7   0       65.40       28.58     23.41 o
  -4   7   0       27.68       20.42      5.40 o
  -3   7   0       82.15       87.32      7.81 o
  -2   7   0      518.81      557.18     15.88 o
  -1   7   0       42.86       54.37      6.50 o
   0   7   0      129.16      137.05     12.26 o
   1   7   0      345.01      343.00      6.47 o
   2   7   0       42.28       62.56     19.80 o
   3   7   0      310.54      398.11     57.84 o
   4   7   0      152.36      250.93     34.21 o
   5   7   0      171.28      189.72     36.46 o
  -5   8   0        6.53       -4.28     35.33 o
  -4   8   0        0.30       34.66     20.70 o
  -3   8   0       51.66       40.99     11.82 o
  -2   8   0      158.73      146.04     11.73 o
  -1   8   0       69.93       78.19      8.84 o
   0   8   0      372.39      404.46     16.40 o
   1   8   0       93.26      140.21     22.73 o
   2   8   0      148.05      154.16     44.33 o
  -4   9   0       13.91        9.66     14.92 o
  -3   9   0        0.63       11.80     18.77 o
  -2   9   0        9.95       12.08     13.39 o
  -1   9   0        2.20        4.55      7.23 o
   1  -9   1       48.76       29.64      8.75 o
   2  -9   1      155.44      186.12     30.16 o
   3  -9   1      124.90       54.26     13.68 o
   4  -9   1       64.91       51.43     15.57 o
  -2  -8   1        9.77        3.60     17.10 o
  -1  -8   1       12.28       -4.05     24.98 o
   0  -8   1        0.00        5.82     11.25 o
   1  -8   1       92.28       88.32     11.96 o
   2  -8   1       81.02      113.07     21.03 o
   3  -8   1      246.96      257.69     13.17 o
   4  -8   1      158.58      168.79     46.36 o
   5  -8   1       91.91      138.86     31.06 o
  -5  -7   1      105.46       68.87     50.19 o
  -4  -7   1      262.14      264.66     35.56 o
  -3  -7   1      286.47      398.79     34.88 o
  -2  -7   1      390.32      367.73     48.39 o
  -1  -7   1      815.30      824.86     13.47 o
   0  -7   1       95.82      100.55      8.95 o
   1  -7   1        1.76        5.05      5.82 o
   2  -7   1        1.65       10.49      5.67 o
   3  -7   1      154.47      140.47     13.35 o
   4  -7   1      271.26      214.46     37.25 o
   5  -7   1       97.77      111.40     47.49 o
   6  -7   1       32.54       24.08     26.78 o
  -6  -6   1       89.68       55.81     29.03 o
  -5  -6   1      237.01      234.95     32.86 o
  -4  -6   1      896.68     1001.47     79.44 o
  -3  -6   1      245.78      315.07     29.71 o
  -2  -6   1        4.74        6.08      8.21 o
  -1  -6   1       28.76       18.71      5.97 o
   0  -6   1      816.73      789.20     17.36 o
   1  -6   1      340.82      354.46     15.73 o
   2  -6   1      235.90      276.14     10.45 o
   3  -6   1       63.77       45.37      7.97 o
   4  -6   1        4.37        7.84      9.56 o
   5  -6   1       38.54       41.41     22.73 o
  -6  -5   1       52.61       49.06     25.43 o
  -5  -5   1      275.62      317.32     34.43 o
  -4  -5   1      116.43      121.08     23.18 o
  -3  -5   1      887.95      869.82     59.41 o
  -2  -5   1     2847.77     2695.70     29.60 o
  -1  -5   1     3324.84     3396.56     39.49 o
   0  -5   1     1606.43     1609.94     21.59 o
   1  -5   1      304.88      297.10     12.00 o
   2  -5   1       93.73       93.43     28.81 o
   3  -5   1      123.87      129.26     21.15 o
   4  -5   1       40.37       26.11     17.55 o
  -7  -4   1        0.13        1.58     19.80 o
  -6  -4   1       85.61       90.27      9.40 o
  -5  -4   1       33.76       26.51      4.90 o
  -4  -4   1        2.00        8.28      4.47 o
  -3  -4   1      148.48      153.74      5.52 o
  -2  -4   1      996.98      975.79     18.16 o
  -1  -4   1     1911.58     1876.27     31.28 o
   0  -4   1     3733.14     3604.90     44.06 o
   1  -4   1     3775.81     3829.68     53.54 o
   2  -4   1       21.48       10.35     10.91 o
   3  -4   1     2777.06     2769.46     73.59 o
   4  -4   1      679.05      691.13     36.46 o
  -7  -3   1       63.16       53.42     15.51 o
  -6  -3   1       19.13       19.21     10.70 o
  -5  -3   1        0.86       -4.66      8.47 o
  -4  -3   1       13.48       16.89      6.91 o
  -3  -3   1       11.43        5.59      2.82 o
  -2  -3   1     1240.59     1428.99     20.62 o
  -1  -3   1       83.47      133.38     19.35 o
   0  -3   1     2086.18     1984.50     39.41 o
   1  -3   1     1540.29     1401.10     18.53 o
   2  -3   1      320.77      308.32     16.43 o
   3  -3   1     4159.08     4030.17     48.86 o
   4  -3   1     1782.15     1691.40     20.09 o
   5  -3   1     1654.05     1627.11     61.21 o
   6  -3   1      491.99      549.80     34.43 o
  -8  -2   1      313.75      345.99     24.78 o
  -7  -2   1      168.76      207.15     28.51 o
  -6  -2   1        2.16       16.23      7.58 o
  -5  -2   1      138.98      162.27     43.45 o
  -4  -2   1      464.66      473.36     10.96 o
  -3  -2   1       37.71       68.08      5.26 o
  -2  -2   1     2142.75     2432.40     24.59 o
  -1  -2   1       60.10       66.52      4.25 o
   0  -2   1     1576.86     1676.78     28.54 o
   1  -2   1    11919.38    12658.12    303.82 o
   2  -2   1      403.83      507.94     18.09 o
   3  -2   1      382.85      354.30      7.46 o
   4  -2   1     2832.72     2898.62     38.43 o
   5  -2   1     1211.25     1298.98     25.43 o
   6  -2   1      354.53      290.31     19.38 o
   7  -2   1      258.47      329.12     26.56 o
   8  -2   1      252.32      287.84     38.03 o
  -8  -1   1       97.89       80.08     13.16 o
  -7  -1   1       73.93       84.63     14.27 o
  -6  -1   1      603.49      650.56     27.49 o
  -5  -1   1     2208.26     2240.35     31.05 o
  -4  -1   1     1618.02     1645.35     25.21 o
  -3  -1   1     1564.11     1534.00     17.09 o
  -2  -1   1     2321.34     2415.44     24.95 o
  -1  -1   1      137.57      133.75      5.32 o
   1  -1   1      718.93      745.02     15.02 o
   2  -1   1      192.88      164.14      4.21 o
   3  -1   1       30.76       27.84      4.31 o
   4  -1   1     1374.07     1345.55     17.66 o
   5  -1   1      281.34      300.90     21.38 o
   6  -1   1      274.17      270.56     16.55 o
   7  -1   1      444.18      448.72     16.60 o
   8  -1   1      236.10      228.65     32.18 o
  -8   0   1      112.82       99.77     27.72 o
  -7   0   1      187.17      224.00     16.41 o
  -6   0   1      204.04      236.04     15.07 o
  -5   0   1      992.21     1023.00     17.48 o
  -4   0   1     2606.84     2700.04     31.57 o
  -3   0   1     2715.14     2740.44     31.01 o
  -2   0   1        7.40        6.96      3.95 o
  -1   0   1       27.90      125.08      6.86 o
   1   0   1      480.41      456.06      7.43 o
   2   0   1       98.14       82.06      6.79 o
   3   0   1     2324.05     2444.33     25.24 o
   4   0   1      120.93      163.32      6.56 o
   5   0   1      198.30      224.34     11.64 o
   6   0   1       34.29       37.46     10.80 o
   7   0   1        1.14       -7.34      8.81 o
   8   0   1       19.55       26.19     12.38 o
  -8   1   1       18.41       33.51     18.98 o
  -7   1   1       69.11       73.57     14.96 o
  -6   1   1       59.97       50.70      8.21 o
  -5   1   1      103.50      113.46     17.57 o
  -4   1   1      833.52      860.12     14.40 o
  -3   1   1     2249.96     2221.89     28.83 o
  -2   1   1     8789.65     9037.89    119.31 o
  -1   1   1      273.10      253.40     10.10 o
   1   1   1     2383.42     2230.51     46.74 o
   2   1   1      504.64      489.26      8.22 o
   3   1   1     2496.31     2606.79     31.49 o
   4   1   1       45.16       41.38      5.53 o
   5   1   1        2.83       -1.93      8.56 o
   6   1   1      164.41      162.61     21.83 o
   7   1   1        2.13      -11.41     12.27 o
   8   1   1       76.29       54.47     17.55 o
  -8   2   1       16.37       -3.02     13.87 o
  -7   2   1       55.32       32.18     12.73 o
  -6   2   1        1.60        8.78     12.15 o
  -5   2   1        8.28        7.84      5.54 o
  -4   2   1      180.03      165.94      9.09 o
  -3   2   1       18.40       14.63      3.77 o
  -2   2   1     1487.38     1370.32     47.71 o
  -1   2   1      330.63      368.60     20.03 o
   0   2   1     4565.19     4453.37     82.93 o
   1   2   1     1051.96      898.85     23.63 o
   2   2   1     1106.39     1060.52     11.49 o
   3   2   1     3330.19     3464.82     37.69 o
   4   2   1     1422.70     1489.92     30.69 o
   5   2   1       30.00       27.38      7.34 o
   6   2   1       58.85       68.83     21.95 o
   7   2   1       10.54       27.13     10.97 o
   8   2   1       20.24       15.88     12.22 o
  -7   3   1        9.07        5.63      6.53 o
  -6   3   1       20.36       17.68      9.17 o
  -5   3   1       14.99        9.68      4.95 o
  -4   3   1      139.05      148.57     17.10 o
  -3   3   1      642.69      591.35     17.79 o
  -2   3   1      102.69      102.25      8.18 o
  -1   3   1       30.43       63.31     21.15 o
   0   3   1      260.13      222.35      7.43 o
   1   3   1     2100.48     1821.09     34.48 o
   2   3   1     1306.54     1231.24     33.98 o
   3   3   1      262.92      219.36      7.04 o
   4   3   1      743.82      758.62     13.71 o
   5   3   1      226.24      272.54     26.33 o
   6   3   1      198.51      201.39     16.95 o
   7   3   1       27.51        9.93     15.98 o
  -6   4   1       30.87       30.61      4.95 o
  -5   4   1      119.75      122.76      8.33 o
  -4   4   1      738.28      759.63     33.64 o
  -3   4   1      156.48      148.03     12.15 o
  -2   4   1       35.94       30.25     19.92 o
  -1   4   1     1001.20     1010.92     24.31 o
   0   4   1      190.87      222.80     13.05 o
   1   4   1     1759.92     1795.28     21.07 o
   2   4   1      503.34      552.72     24.76 o
   3   4   1      250.72      258.36     22.28 o
   4   4   1      404.35      380.11     28.36 o
   5   4   1      468.21      480.00     45.46 o
   6   4   1       28.43       25.51     10.46 o
   7   4   1       61.73       67.06     26.33 o
  -6   5   1       47.31       18.23      4.50 o
  -5   5   1      126.38      125.26      7.11 o
  -4   5   1      138.95      148.53     20.25 o
  -3   5   1      197.42      202.99     27.34 o
  -2   5   1      350.51      309.22     31.06 o
  -1   5   1       48.34       55.14      9.68 o
   0   5   1       75.54       75.89      6.75 o
   1   5   1       94.65       86.58      7.62 o
   2   5   1      256.86      184.54     20.70 o
   3   5   1      198.11      184.09     22.73 o
   4   5   1      465.16      464.73     33.76 o
   5   5   1      727.92      609.88     43.66 o
   6   5   1       64.75       81.69     28.36 o
  -5   6   1      179.43      137.28      7.20 o
  -4   6   1      179.09      162.26     40.06 o
  -3   6   1       38.90       40.73     16.20 o
  -2   6   1      251.00      243.24     30.49 o
  -1   6   1      683.82      676.51     40.73 o
   0   6   1      602.85      592.43     12.01 o
   1   6   1        0.47        2.79      3.35 o
   2   6   1      607.33      635.09     33.08 o
   3   6   1       28.01       31.28     31.51 o
   4   6   1        0.84       -9.00     31.73 o
   5   6   1      129.35      131.65     51.54 o
  -5   7   1      280.39      456.40     64.81 o
  -4   7   1      348.42      338.10     16.54 o
  -3   7   1      464.57      448.56     14.70 o
  -2   7   1      480.17      522.24     17.73 o
  -1   7   1       36.75       49.03     11.61 o
   0   7   1        6.15       14.96      6.76 o
   1   7   1        1.42       -8.61     12.43 o
   2   7   1        4.38       -2.25     15.30 o
   3   7   1        2.41      -22.96     22.96 o
   4   7   1        8.64       28.36     23.63 o
  -5   8   1       68.22       78.54     28.13 o
  -4   8   1      243.82      216.95     49.06 o
  -3   8   1      358.68      359.08     23.45 o
  -2   8   1      460.13      468.45     14.89 o
  -1   8   1      710.08      750.59     17.49 o
   0   8   1      319.17      329.95     11.88 o
   1   8   1      378.86      401.94     52.21 o
   2   8   1       72.28       82.59     24.08 o
  -4   9   1       65.11       89.34     26.56 o
  -3   9   1       12.21       22.38     11.70 o
  -2   9   1       14.13       19.99     16.49 o
  -1   9   1       25.42       15.59      9.51 o
   1  -9   2      115.56       74.44     31.06 o
   2  -9   2      133.54      180.83     31.62 o
   3  -9   2      236.79      255.72     18.84 o
   4  -9   2       24.61       11.68     22.72 o
  -2  -8   2      160.62      161.14     43.66 o
  -1  -8   2       79.08       63.46     19.13 o
   0  -8   2      567.01      581.46     22.67 o
   1  -8   2      556.88      555.11     23.94 o
   2  -8   2      517.98      522.63     15.66 o
   3  -8   2      311.56      322.11     19.08 o
   4  -8   2      221.95      223.43    114.55 o
   5  -8   2      106.47      173.74     55.59 o
  -5  -7   2       13.63        2.48     21.60 o
  -4  -7   2        8.12       15.08     21.60 o
  -3  -7   2       69.19       50.64     36.68 o
  -2  -7   2      222.19      176.11     20.02 o
  -1  -7   2       38.43       39.28      5.73 o
   0  -7   2       27.46       21.16      6.23 o
   1  -7   2      291.55      300.62      9.90 o
   2  -7   2      167.76      181.28     12.07 o
   3  -7   2      362.95      339.32     17.89 o
   4  -7   2      686.17      595.71     39.38 o
   5  -7   2      167.35      240.80     33.98 o
   6  -7   2       81.10      109.60     54.46 o
  -6  -6   2       55.73      -10.80     41.63 o
  -5  -6   2      202.61      275.91     57.84 o
  -4  -6   2      727.59      705.98     44.11 o
  -3  -6   2      626.13      675.60     37.81 o
  -2  -6   2        2.15        2.93      3.88 o
  -1  -6   2      122.18      120.84      8.16 o
   0  -6   2        2.99        2.84      6.17 o
   1  -6   2      163.91      215.84     11.08 o
   2  -6   2        4.29       15.75     12.49 o
   3  -6   2       28.62       25.69      6.53 o
   4  -6   2      180.46      179.81     24.76 o
   5  -6   2      424.49      464.73     62.11 o
   6  -6   2      234.03      203.44     35.78 o
   7  -6   2      143.78      147.63     37.36 o
  -6  -5   2      255.33      257.91     34.88 o
  -5  -5   2      632.51      465.46     82.71 o
  -4  -5   2      239.76      211.34     10.14 o
  -3  -5   2      361.55      352.32     20.03 o
  -2  -5   2     1146.98     1129.14     26.78 o
  -1  -5   2     1735.97     1751.68     22.50 o
   0  -5   2      793.64      766.04     13.47 o
   1  -5   2      119.40      138.02     12.69 o
   2  -5   2       73.38       60.00     15.98 o
   3  -5   2        5.35        5.65      3.99 o
   4  -5   2      116.28      100.37     37.13 o
   5  -5   2      165.28      207.27     28.58 o
   6  -5   2       33.85       26.33     23.41 o
  -7  -4   2       20.05        5.63     21.38 o
  -6  -4   2       70.05       65.35     10.61 o
  -5  -4   2      636.38      590.91     21.71 o
  -4  -4   2     1241.96     1225.79     33.51 o
  -3  -4   2      986.69     1006.61     15.33 o
  -2  -4   2     1776.61     1893.08     24.97 o
  -1  -4   2     3395.45     3408.78     50.19 o
   0  -4   2     2992.78     2942.32     35.01 o
   1  -4   2        3.50        6.70      7.08 o
   2  -4   2      613.81      676.58     26.44 o
   3  -4   2      114.22      130.75     17.10 o
   4  -4   2      333.95      352.88     27.46 o
   5  -4   2        0.33        8.33     18.00 o
   6  -4   2       17.72       23.86     21.15 o
   7  -4   2       15.21        7.65     22.05 o
  -7  -3   2       12.22       12.68      7.75 o
  -6  -3   2      127.99      143.77     28.63 o
  -5  -3   2        6.00        6.14      4.91 o
  -4  -3   2      757.59      744.53     19.44 o
  -3  -3   2      831.85      768.78     12.92 o
  -2  -3   2      194.65      171.37     15.04 o
  -1  -3   2      404.20      349.88      8.02 o
   0  -3   2     1085.22      968.02     14.54 o
   1  -3   2     8081.73     8235.59    126.43 o
   2  -3   2     3439.00     3650.06     48.57 o
   3  -3   2      600.37      615.96     25.66 o
   4  -3   2      660.08      601.56     31.51 o
   5  -3   2        3.56      -19.35     19.35 o
   6  -3   2      126.54      108.25     42.08 o
   7  -3   2       57.13       60.31     42.76 o
   8  -3   2        6.27        5.85     23.18 o
  -8  -2   2       43.38       39.67     12.47 o
  -7  -2   2       11.70        4.15     10.35 o
  -6  -2   2      183.50      157.15     17.12 o
  -5  -2   2        1.00       15.16      7.99 o
  -4  -2   2      475.07      520.24     18.94 o
  -3  -2   2      461.02      607.44     11.92 o
  -2  -2   2     1833.59     2074.26     20.32 o
  -1  -2   2       24.90       12.83      4.10 o
   0  -2   2     6217.28     6226.30     73.05 o
   1  -2   2    59885.01    66118.03   1889.34 o
   2  -2   2     2835.02     2898.18     79.67 o
   3  -2   2      132.25      117.08      9.44 o
   4  -2   2       47.41       22.14     19.35 o
   5  -2   2       11.97        7.20     12.83 o
   6  -2   2      221.23      193.09     25.43 o
   7  -2   2        1.20      -21.15     21.15 o
   8  -2   2      104.30       73.82     29.48 o
  -8  -1   2       42.80       36.93     12.21 o
  -7  -1   2       76.00       78.45     10.44 o
  -6  -1   2      204.32      216.92     10.86 o
  -5  -1   2      258.77      319.54     12.84 o
  -4  -1   2       41.96       55.77      5.78 o
  -3  -1   2      670.84      749.92     17.44 o
  -2  -1   2       67.29       75.21      4.83 o
  -1  -1   2      512.07      520.83      8.72 o
   0  -1   2     9054.46     9194.48     92.20 o
   2  -1   2      239.45      307.57     15.77 o
   3  -1   2       55.79       53.08     13.47 o
   4  -1   2       37.96       24.85      7.78 o
   5  -1   2      438.68      473.87     12.03 o
   6  -1   2      314.46      355.32     13.51 o
   7  -1   2      196.08      189.13     15.23 o
   8  -1   2       51.53       71.57     42.53 o
  -8   0   2      115.93      144.13     17.91 o
  -7   0   2      240.77      277.49     21.01 o
  -6   0   2       33.25       44.08     10.16 o
  -5   0   2      998.83      994.43     23.45 o
  -4   0   2     2403.72     2452.00     31.89 o
  -3   0   2       26.36       36.26      4.87 o
  -2   0   2     7077.14     7214.57     82.74 o
  -1   0   2       20.08       13.44      3.67 o
   2   0   2     4734.95     4664.56     59.68 o
   3   0   2      126.48      118.80      7.59 o
   4   0   2      236.06      229.47     10.72 o
   5   0   2      966.86     1013.56     18.49 o
   6   0   2      202.89      204.74     11.65 o
   7   0   2       21.72        2.72     14.40 o
   8   0   2       78.30       95.94     33.87 o
  -8   1   2      167.02      187.42     21.14 o
  -7   1   2      168.80      192.04     16.94 o
  -6   1   2       57.65       86.02     30.94 o
  -5   1   2      141.96      153.69     10.16 o
  -4   1   2      815.39      790.81     18.51 o
  -3   1   2     1473.46     1467.39     24.14 o
  -2   1   2    10302.94    10470.65    144.67 o
  -1   1   2      651.04      647.51     13.92 o
   0   1   2      417.12      377.71      5.65 o
   1   1   2      237.91      212.73     11.36 o
   2   1   2      763.12      805.25     12.77 o
   3   1   2       45.10       42.95      6.01 o
   4   1   2      800.00      837.39     17.23 o
   5   1   2     1055.50     1117.45     19.59 o
   6   1   2      144.88      139.71     12.17 o
   7   1   2       31.70       32.32     11.06 o
   8   1   2       95.08       72.28     14.40 o
  -8   2   2       68.87      103.30     26.78 o
  -7   2   2      247.12      193.83     40.06 o
  -6   2   2      195.83      246.66     37.13 o
  -5   2   2      185.04      187.94     33.76 o
  -4   2   2     1164.55     1136.41     20.41 o
  -3   2   2      361.76      331.03     17.77 o
  -2   2   2       73.54       61.88      8.04 o
  -1   2   2      357.11      426.56     11.37 o
   0   2   2      158.50      134.82      6.41 o
   2   2   2      136.95      143.81     11.03 o
   3   2   2      844.73      948.02     25.32 o
   4   2   2      191.95      185.77     12.96 o
   5   2   2      705.32      738.08     35.90 o
   6   2   2      161.29      155.96     12.85 o
   7   2   2       43.98       42.77     19.41 o
   8   2   2       55.08       32.48     21.57 o
  -7   3   2      109.43       95.65     10.58 o
  -6   3   2      268.24      220.77     11.48 o
  -5   3   2      463.48      466.61     17.83 o
  -4   3   2     2621.97     2468.67     42.99 o
  -3   3   2     2493.50     2449.49     43.12 o
  -2   3   2      941.78      843.09     20.79 o
  -1   3   2      281.64      254.21     13.25 o
   0   3   2      368.88      326.65      8.78 o
   2   3   2      221.41      218.97     15.75 o
   3   3   2        2.55       -0.25      2.81 o
   4   3   2       12.71       13.52      7.67 o
   5   3   2        1.45       -7.91      8.43 o
   6   3   2        5.02       -4.70     10.45 o
   7   3   2        0.68       -2.45     11.52 o
  -7   4   2        0.19        7.43      5.85 o
  -6   4   2      174.53      181.16     14.18 o
  -5   4   2       68.20       85.29     10.58 o
  -4   4   2      247.93      125.52    111.96 o
  -3   4   2      208.21      216.48     15.68 o
  -2   4   2      370.15      353.96     14.86 o
  -1   4   2     1620.52     1529.29     31.62 o
   0   4   2     3439.16     3454.73     60.99 o
   1   4   2     2436.40     2153.62     29.73 o
   2   4   2     1262.24     1239.12     38.26 o
   3   4   2        9.48       -0.68     20.03 o
   4   4   2       96.73      122.65     33.98 o
   5   4   2       98.28       77.51      5.23 o
   6   4   2       18.04       10.58     19.13 o
   7   4   2        1.94        9.68     20.93 o
  -6   5   2       13.62        4.73      6.75 o
  -5   5   2        5.25        4.05      6.98 o
  -4   5   2      152.96      223.92     26.11 o
  -3   5   2      227.49      234.48     24.31 o
  -2   5   2       48.53       54.13     10.20 o
  -1   5   2     1529.69     1637.91     51.09 o
   0   5   2     1800.91     1573.79    500.28 o
   1   5   2     1406.59     1345.76     36.13 o
   2   5   2      918.96      967.49     37.13 o
   3   5   2       57.27       63.01     18.68 o
   4   5   2      799.90      816.93     42.76 o
   5   5   2      524.34      578.38     41.86 o
   6   5   2      168.92      254.98     35.56 o
  -5   6   2       17.29       16.88      7.88 o
  -4   6   2       49.88       45.92     12.61 o
  -3   6   2      100.30      150.78     20.25 o
  -2   6   2      247.88      290.09     20.48 o
  -1   6   2        1.00       -0.23      7.65 o
   0   6   2      170.39      218.32     16.45 o
   1   6   2      653.11      649.35     18.27 o
   2   6   2      485.44      474.40     31.28 o
   3   6   2      309.44      386.63     31.73 o
   4   6   2      117.13      106.22     26.11 o
   5   6   2      348.76      299.77     38.03 o
  -5   7   2       11.69      -21.15     22.28 o
  -4   7   2      341.80      311.02     31.51 o
  -3   7   2      451.72      447.19     16.07 o
  -2   7   2        1.51        0.23      7.03 o
  -1   7   2       21.63       30.21      5.86 o
   0   7   2      398.16      375.45     13.99 o
   1   7   2        6.98       13.05     14.63 o
   2   7   2       19.34        7.43     16.43 o
   3   7   2      382.96      400.59     59.64 o
   4   7   2       92.39       77.19     46.59 o
  -5   8   2       16.74       14.40     39.61 o
  -4   8   2      356.00      383.71     34.66 o
  -3   8   2       99.61       71.47     14.08 o
  -2   8   2       32.16        8.72     14.55 o
  -1   8   2       22.69       33.24      8.61 o
   0   8   2      121.66      113.42      7.13 o
   1   8   2     1246.84     1175.88     52.21 o
   2   8   2      212.14      365.48     55.59 o
  -4   9   2      287.20      295.71     35.11 o
  -3   9   2      180.18      210.05     17.19 o
  -2   9   2      127.91      135.93     13.18 o
   1  -9   3       38.58       35.30     11.75 o
   2  -9   3       31.16       36.74      8.90 o
   3  -9   3       22.84       13.74     11.98 o
   4  -9   3       16.82        2.92     12.56 o
  -2  -8   3      117.01      106.22     23.86 o
  -1  -8   3      311.11      313.47     13.85 o
   0  -8   3      488.07      538.66     16.80 o
   1  -8   3      411.54      441.41     25.70 o
   2  -8   3      187.28      173.01     13.94 o
   3  -8   3       66.55       59.51     20.59 o
   4  -8   3       52.87       52.88     18.43 o
   5  -8   3       40.65       29.25     23.44 o
  -5  -7   3        0.22       65.94     29.26 o
  -4  -7   3      194.04      171.49     52.44 o
  -3  -7   3       58.68       64.81     22.50 o
  -2  -7   3       24.03       22.97      4.40 o
  -1  -7   3      433.90      446.51     13.91 o
   0  -7   3      700.59      777.91     19.13 o
   1  -7   3      534.06      558.78     18.67 o
   2  -7   3      182.65      203.92     20.95 o
   3  -7   3      137.61      163.59     12.52 o
   4  -7   3      305.87      299.77     32.86 o
   5  -7   3       64.87       70.67     43.88 o
   6  -7   3        0.32        2.70     22.50 o
  -6  -6   3       28.24       28.58     27.68 o
  -5  -6   3      107.07       76.97     27.01 o
  -4  -6   3       73.70       88.22     42.08 o
  -3  -6   3      254.56      233.77     16.32 o
  -2  -6   3        1.10        1.52      4.95 o
  -1  -6   3      344.71      338.08      9.74 o
   0  -6   3      218.92      222.50     14.14 o
   1  -6   3      520.89      556.75     23.65 o
   2  -6   3     1047.47     1121.15     25.29 o
   3  -6   3       81.66       93.31      7.76 o
   4  -6   3      554.53      567.80     36.23 o
   5  -6   3      223.21      278.39     33.08 o
   6  -6   3      151.25      120.40     32.41 o
   7  -6   3      104.96       81.92     33.98 o
  -6  -5   3      258.05      297.52     37.13 o
  -5  -5   3       57.38       70.80     10.16 o
  -4  -5   3      186.58      159.88      7.58 o
  -3  -5   3       99.62      104.17      5.63 o
  -2  -5   3       20.20       15.61      5.35 o
  -1  -5   3      309.45      347.45     10.60 o
   0  -5   3       41.36       45.78      8.20 o
   1  -5   3      196.03      177.27     11.31 o
   2  -5   3       91.09      131.23     10.91 o
   3  -5   3      142.80      114.75     29.48 o
   4  -5   3      556.95      638.46     37.58 o
   5  -5   3      239.39      230.23     30.16 o
   6  -5   3      383.31      369.31     38.71 o
   7  -5   3      133.08      124.00     33.76 o
  -7  -4   3      141.52      136.15     30.83 o
  -6  -4   3       45.23       66.24     23.25 o
  -5  -4   3       38.50       44.88      8.78 o
  -4  -4   3     1105.22     1119.73     22.34 o
  -3  -4   3      546.26      566.93     14.49 o
  -2  -4   3      107.20      161.92     15.52 o
  -1  -4   3      392.81      436.89     10.57 o
   0  -4   3      138.96      166.13     15.98 o
   1  -4   3       85.10      111.98     15.25 o
   2  -4   3     2329.42     2592.38     55.36 o
   3  -4   3       14.94       17.78     22.73 o
   4  -4   3      199.95      207.27     40.51 o
   5  -4   3      782.01      689.55     40.51 o
   6  -4   3      218.71      286.26     32.86 o
   7  -4   3       16.69       21.15     23.18 o
   8  -4   3      123.50      142.01     37.58 o
  -7  -3   3      183.34      196.25     18.78 o
  -6  -3   3       10.10       29.77     10.48 o
  -5  -3   3       22.15       25.21      8.41 o
  -4  -3   3     1509.36     1416.66     24.26 o
  -3  -3   3     1101.21     1088.63     24.86 o
  -2  -3   3       96.80       74.56      8.45 o
  -1  -3   3      731.74      731.70      9.05 o
   0  -3   3        9.72        6.63      3.29 o
   1  -3   3     3366.88     3720.63     51.89 o
   2  -3   3     1247.48     1396.88     52.21 o
   3  -3   3      511.53      524.59     23.86 o
   4  -3   3      232.67      113.65     33.98 o
   5  -3   3     1013.94     1059.08     45.91 o
   6  -3   3       72.78       83.27     22.96 o
   7  -3   3       20.40        7.88     20.48 o
   8  -3   3       98.26      152.36     35.11 o
  -8  -2   3        1.85        9.55     13.44 o
  -7  -2   3      167.19      153.35     17.00 o
  -6  -2   3      201.38      227.85     22.90 o
  -5  -2   3      632.93      638.23     15.53 o
  -4  -2   3     1655.96     1723.60     31.03 o
  -3  -2   3      618.69      560.87     13.87 o
  -2  -2   3      556.57      507.15     11.11 o
  -1  -2   3     1151.19     1053.23     12.86 o
   0  -2   3      372.78      472.65      9.66 o
   1  -2   3      467.08      403.64      7.16 o
   2  -2   3        4.77       17.33      9.23 o
   3  -2   3      988.23      881.74     28.36 o
   4  -2   3     1062.18      930.86    136.72 o
   5  -2   3       19.30       10.11      4.89 o
   6  -2   3       14.64       10.80     16.88 o
   7  -2   3       19.53       18.90     20.03 o
   8  -2   3       92.07       72.02     47.94 o
  -8  -1   3        0.18        4.99     10.73 o
  -7  -1   3       61.68       51.18     12.12 o
  -6  -1   3      220.89      189.32     13.04 o
  -5  -1   3      168.57      185.00      9.13 o
  -4  -1   3     1066.88     1098.85     17.41 o
  -3  -1   3     1891.79     1863.22     25.60 o
  -2  -1   3      193.33      141.40      8.99 o
  -1  -1   3     1184.50     1215.25     17.44 o
   0  -1   3     2115.86     1927.37     23.55 o
   1  -1   3      242.27      121.30     27.91 o
   2  -1   3        8.23        7.61      4.11 o
   3  -1   3      110.09      129.00     37.81 o
   4  -1   3      540.00      516.62     28.92 o
   5  -1   3        0.77       -0.70     12.38 o
   6  -1   3       11.48        7.20     11.82 o
   7  -1   3      169.17      184.73     18.90 o
   8  -1   3       34.30       43.01     11.67 o
  -8   0   3      108.83      118.64     29.03 o
  -7   0   3       25.23       38.74     19.21 o
  -6   0   3      195.04      163.00     23.97 o
  -5   0   3       82.54       96.83     16.00 o
  -4   0   3      303.90      324.69     11.18 o
  -3   0   3     1800.80     1850.63     22.42 o
  -2   0   3     6325.63     6454.35     69.63 o
  -1   0   3    12223.03    12536.64    208.21 o
   0   0   3     1986.70     2072.88     29.03 o
   1   0   3     4487.60     4597.76     98.12 o
   2   0   3     2108.30     2035.57     51.76 o
   3   0   3      631.66      570.99     14.38 o
   4   0   3      761.19      743.10     33.76 o
   5   0   3      540.42      594.35     19.16 o
   6   0   3       43.65       55.60     12.60 o
   7   0   3       16.71       31.93     13.68 o
   8   0   3        6.31       26.17     11.89 o
  -8   1   3       99.10      140.33     47.19 o
  -7   1   3      211.60      251.73     21.35 o
  -6   1   3        1.91       13.58     12.53 o
  -5   1   3        0.87        7.67      8.33 o
  -4   1   3      197.78      251.43     11.49 o
  -3   1   3       71.82       79.11     10.63 o
  -2   1   3      789.14      933.06     41.86 o
  -1   1   3     1022.28     1051.54     32.78 o
   0   1   3      982.09     1005.93     15.43 o
   1   1   3     1686.77     1501.75     27.91 o
   2   1   3     1418.22     1413.31     24.31 o
   3   1   3     2874.81     2958.81     41.87 o
   4   1   3     1814.80     1789.97     42.65 o
   5   1   3     1530.53     1551.75     30.70 o
   6   1   3      148.28      157.36     15.11 o
   7   1   3       21.28       27.93     12.71 o
   8   1   3        2.27        1.05     10.10 o
  -8   2   3      170.25      162.26     16.07 o
  -7   2   3      261.45      291.69     31.62 o
  -6   2   3       53.64       47.41     10.57 o
  -5   2   3      372.17      381.85     17.20 o
  -4   2   3      825.80      850.25     25.77 o
  -3   2   3      470.65      454.67     18.51 o
  -2   2   3      523.27      608.60     20.70 o
  -1   2   3        4.32        6.83      6.53 o
   0   2   3     2146.85     2228.07     28.28 o
   1   2   3     1570.07     1212.12     14.63 o
   2   2   3     2837.86     2836.99     30.86 o
   3   2   3      123.00      131.23      9.79 o
   4   2   3      248.79      226.90     27.34 o
   5   2   3     1115.58     1081.82     26.47 o
   6   2   3      750.41      789.81     27.57 o
   7   2   3       99.00       69.19     12.11 o
   8   2   3      164.54      200.78     17.68 o
  -8   3   3      153.22       51.97     17.87 o
  -7   3   3       31.38       30.79      9.34 o
  -6   3   3      285.86      288.96     21.60 o
  -5   3   3      240.81      261.88     33.98 o
  -4   3   3     1499.25     1516.03     29.80 o
  -3   3   3     2617.97     2634.07     56.26 o
  -2   3   3      377.83      341.78     23.18 o
  -1   3   3      377.97      356.80      9.51 o
   0   3   3      971.63     1056.29     43.10 o
   2   3   3       34.86       22.28     10.13 o
   3   3   3      570.47      514.88     26.05 o
   4   3   3      458.37      501.22     14.58 o
   5   3   3      130.60      187.91     26.11 o
   6   3   3      361.13      400.22     16.78 o
   7   3   3       12.80       17.33     32.41 o
  -7   4   3       12.79       16.20     12.15 o
  -6   4   3     1018.25      922.03     32.41 o
  -5   4   3      604.45      641.39     23.86 o
  -4   4   3     1487.11     1473.85     55.81 o
  -3   4   3     1327.70     1253.07     57.39 o
  -2   4   3      626.09      626.24     33.76 o
  -1   4   3     2065.14     1861.17     27.25 o
   0   4   3     1821.45     1886.81     40.96 o
   2   4   3      105.94      100.82     27.46 o
   3   4   3      457.95      449.42     26.56 o
   4   4   3       20.83       18.68     15.75 o
   5   4   3       29.47        2.93     16.20 o
   6   4   3      235.51      234.05     30.83 o
   7   4   3       97.66       76.07     45.01 o
  -6   5   3        5.50       13.28      5.63 o
  -5   5   3       99.30       98.80      7.88 o
  -4   5   3      865.26     1016.32     45.68 o
  -3   5   3     1011.48      956.51     30.91 o
  -2   5   3      559.70      573.54     19.58 o
  -1   5   3     2818.32     2977.18     64.36 o
   0   5   3     3072.61     3021.96     66.16 o
   1   5   3     1462.23     1432.44     42.31 o
   2   5   3      137.07      155.51     20.25 o
   3   5   3        1.65       -9.23     15.08 o
   4   5   3      124.31      171.04     25.66 o
   5   5   3       17.23       18.68     20.93 o
   6   5   3       19.32        2.25     33.98 o
  -5   6   3       70.82       10.35      6.08 o
  -4   6   3      104.65       86.74     14.23 o
  -3   6   3      885.67      949.51     26.98 o
  -2   6   3     1616.55     1637.23     48.39 o
  -1   6   3      715.63      746.26     37.13 o
   0   6   3      435.02      454.33     20.36 o
   1   6   3      502.25      517.16     29.03 o
   2   6   3      334.89      356.93     28.36 o
   3   6   3      281.17      236.30     29.03 o
   4   6   3      127.96      153.93     47.71 o
   5   6   3      348.05      352.65     64.81 o
  -5   7   3        0.65       -8.78     35.11 o
  -4   7   3        5.80      -13.50     18.45 o
  -3   7   3        7.10      -15.75     15.75 o
  -2   7   3        2.05      -10.35     20.03 o
  -1   7   3       57.50       41.64      8.30 o
   0   7   3      363.87      373.43     17.17 o
   1   7   3      270.50      289.86     42.31 o
   2   7   3      376.16      407.56     54.01 o
   3   7   3      335.23      426.92     37.13 o
   4   7   3      223.92      249.35     36.46 o
  -5   8   3      134.83      265.56     36.01 o
  -4   8   3      162.28      127.10     42.65 o
  -3   8   3       87.36       60.21     13.76 o
  -2   8   3        3.34       -3.55      7.94 o
  -1   8   3       13.56       18.64      6.09 o
   0   8   3      154.48      152.36      9.10 o
   1   8   3     1173.00     1168.68     81.24 o
   2   8   3      405.32      386.41     36.23 o
  -4   9   3      144.36      131.88     46.14 o
  -3   9   3      373.92      317.99     47.94 o
  -2   9   3       79.43       84.59     24.64 o
  -1  -9   4       47.42       63.46     20.25 o
   0  -9   4        1.01        4.50     13.50 o
   1  -9   4        2.63       -2.98      7.49 o
   2  -9   4        2.92       -3.35     12.23 o
   3  -9   4        2.61        5.25     11.34 o
  -3  -8   4      151.21      183.19     30.16 o
  -2  -8   4       86.65       56.04     34.66 o
  -1  -8   4       93.94       77.36     10.35 o
   0  -8   4        5.16       16.41      7.47 o
   1  -8   4        2.25       12.32      8.63 o
   2  -8   4       46.88       37.00     10.39 o
   3  -8   4        1.22        1.43     10.13 o
   4  -8   4       31.67       44.02     19.38 o
   5  -8   4        1.92      -19.37     19.37 o
  -5  -7   4       38.93       63.46     50.19 o
  -4  -7   4      670.85      595.26     45.23 o
  -3  -7   4      493.80      541.69     59.64 o
  -2  -7   4      151.37      135.10     11.10 o
  -1  -7   4      443.41      477.63     12.64 o
   0  -7   4      891.68      938.15     21.76 o
   1  -7   4      265.42      284.20     10.10 o
   2  -7   4       51.09       45.87      6.76 o
   3  -7   4        3.14        7.73      5.61 o
   4  -7   4        0.32        7.31     16.55 o
   5  -7   4       12.61       33.76     23.63 o
   6  -7   4      112.66      113.87     33.76 o
  -6  -6   4      172.89      137.28     36.01 o
  -5  -6   4      113.05       55.59     44.11 o
  -4  -6   4      223.77      247.55     31.06 o
  -3  -6   4       53.74       75.48     14.29 o
  -2  -6   4       56.34       56.51     10.27 o
  -1  -6   4      787.11      883.80     16.39 o
   0  -6   4     1033.12     1054.46     21.25 o
   1  -6   4      303.67      349.88     23.11 o
   2  -6   4       72.80       73.35      6.37 o
   3  -6   4      199.63      168.40     44.25 o
   4  -6   4       10.86       11.03     17.55 o
   5  -6   4       57.72      107.12     45.91 o
   6  -6   4        9.42       26.11     42.53 o
   7  -6   4        0.44       -3.15     42.98 o
  -6  -5   4       45.91       33.98     24.76 o
  -5  -5   4       38.23       23.89      6.75 o
  -4  -5   4      407.47      399.71      9.81 o
  -3  -5   4     1696.68     1726.85     45.68 o
  -2  -5   4      524.46      527.37     28.24 o
  -1  -5   4      559.89      605.09     22.23 o
   0  -5   4      794.85      839.03     27.57 o
   1  -5   4      287.36      284.98      9.05 o
   2  -5   4      274.63      267.49     20.81 o
   3  -5   4      120.03      129.40     20.48 o
   4  -5   4      176.80      208.62     25.66 o
   5  -5   4      123.19      132.10     26.33 o
   6  -5   4       67.48       78.09     27.68 o
   7  -5   4      105.77      136.15     34.21 o
  -7  -4   4       17.93      -17.78     23.18 o
  -6  -4   4        1.82        1.60      7.16 o
  -5  -4   4      208.56      189.64     13.24 o
  -4  -4   4      219.42      190.37      8.48 o
  -3  -4   4      274.28      276.42     30.44 o
  -2  -4   4        5.31       -1.95      5.65 o
  -1  -4   4      294.14      359.55      7.97 o
   0  -4   4      384.76      345.93      9.71 o
   1  -4   4     4767.43     5041.57    128.84 o
   2  -4   4    11438.54    12424.38    213.67 o
   3  -4   4     1491.14     1540.24     48.16 o
   4  -4   4       25.63       31.96     16.65 o
   5  -4   4        3.09        1.58     15.98 o
   6  -4   4       26.62       -7.65     19.13 o
   7  -4   4        0.75      -24.76     24.76 o
   8  -4   4        1.66       11.70     26.56 o
  -7  -3   4      167.59      199.19     29.66 o
  -6  -3   4       83.42       74.44      9.14 o
  -5  -3   4       92.86       92.85      8.82 o
  -4  -3   4      320.92      346.47     10.09 o
  -3  -3   4        9.73        7.69      4.35 o
  -2  -3   4      325.82      386.62      8.83 o
  -1  -3   4       64.11       71.85      6.56 o
   0  -3   4      892.40      877.68     13.00 o
   1  -3   4     3817.34     4087.70     89.36 o
   2  -3   4     3598.87     3649.85     83.04 o
   3  -3   4      657.44      535.62     40.06 o
   4  -3   4      804.89      830.66     36.23 o
   5  -3   4      221.74      218.07     26.56 o
   6  -3   4      281.46      450.32     56.71 o
   7  -3   4      100.78      101.95     47.04 o
   8  -3   4       14.99       20.48     43.66 o
  -8  -2   4       66.81       72.84     12.28 o
  -7  -2   4       78.53       60.95     10.09 o
  -6  -2   4      383.64      377.20     20.07 o
  -5  -2   4      391.94      409.59     16.73 o
  -4  -2   4     1346.16     1355.58     23.81 o
  -3  -2   4     1016.44      993.43     16.49 o
  -2  -2   4       19.56       11.24      4.26 o
  -1  -2   4        1.07        5.21      3.81 o
   0  -2   4     1190.74     1202.03     16.17 o
   1  -2   4     2382.54     2536.03     36.36 o
   2  -2   4       42.99       43.43     10.35 o
   3  -2   4      875.00      831.76     10.60 o
   4  -2   4      103.05      118.97     13.28 o
   5  -2   4      130.55      125.94     11.31 o
   6  -2   4      448.51      385.75     69.09 o
   7  -2   4      188.54      222.80     29.93 o
   8  -2   4       88.61       53.56     26.56 o
  -8  -1   4       58.11       31.97     28.27 o
  -7  -1   4      605.95      652.34     22.02 o
  -6  -1   4      622.72      659.49     29.59 o
  -5  -1   4      618.58      627.37     23.72 o
  -4  -1   4     1913.38     1949.98     26.54 o
  -3  -1   4     3794.90     3925.42     44.70 o
  -2  -1   4       15.25       11.90      6.02 o
  -1  -1   4     2189.80     2058.56     25.77 o
   0  -1   4       90.87      100.71      5.82 o
   1  -1   4     1249.66     1216.39     30.16 o
   2  -1   4       93.46       94.07     10.58 o
   3  -1   4       47.46       36.71     10.01 o
   4  -1   4       52.71       60.52      9.57 o
   5  -1   4      601.68      629.33     15.66 o
   6  -1   4      859.44      841.07     47.37 o
   7  -1   4       82.88      100.10     20.59 o
   8  -1   4        8.52        0.60      9.80 o
  -8   0   4        1.11        8.56     25.89 o
  -7   0   4      150.60      139.88     13.61 o
  -6   0   4      662.35      699.57     25.14 o
  -5   0   4      347.58      403.69     11.90 o
  -4   0   4       30.06       22.75      5.44 o
  -3   0   4     4980.73     4848.52     61.65 o
  -2   0   4     6925.20     7155.58    106.12 o
  -1   0   4     8584.48     8696.17    160.53 o
   0   0   4      581.91      553.00     12.49 o
   1   0   4     1922.03     1825.42     29.05 o
   2   0   4      652.26      635.09     17.55 o
   3   0   4      382.97      365.49      9.61 o
   4   0   4       76.21       87.08     15.87 o
   5   0   4       57.85       59.48     11.19 o
   6   0   4       95.13      110.29     16.88 o
   7   0   4        1.80       10.89     10.94 o
   8   0   4        1.22        2.86     18.00 o
  -8   1   4        0.13        0.78     26.13 o
  -7   1   4       83.59       71.15     17.35 o
  -6   1   4       22.54        3.47      8.83 o
  -5   1   4      451.11      465.10     14.42 o
  -4   1   4     2452.90     2446.86     37.03 o
  -3   1   4     6385.32     6417.84     88.29 o
  -2   1   4      817.15      721.83     22.18 o
  -1   1   4      408.64      414.24     17.75 o
   0   1   4     7099.30     7181.23    102.92 o
   1   1   4     3053.59     2888.31     33.74 o
   2   1   4     1724.63     1761.44     24.76 o
   3   1   4     1339.04     1286.32     23.24 o
   4   1   4      487.41      502.76     16.68 o
   5   1   4      181.42      193.55     13.85 o
   6   1   4        8.76        6.78     10.12 o
   7   1   4        0.16        8.49     11.72 o
   8   1   4       46.35       30.94     15.40 o
  -8   2   4       34.05       22.93     10.77 o
  -7   2   4       71.10       78.06     19.41 o
  -6   2   4        5.74        0.14      9.21 o
  -5   2   4        8.20        8.96      9.87 o
  -4   2   4      165.01      167.40     23.44 o
  -3   2   4       71.13       74.06     11.99 o
  -2   2   4      201.47      210.59     10.81 o
  -1   2   4      781.76      950.75     21.02 o
   0   2   4     1084.23     1142.63     35.00 o
   1   2   4    10122.24    10538.30    152.05 o
   2   2   4     7229.51     7345.61     98.74 o
   3   2   4     2130.03     2158.87     28.80 o
   4   2   4      619.89      629.74     16.35 o
   5   2   4      486.94      473.52     60.88 o
   6   2   4      392.05      425.05     21.31 o
   7   2   4       22.21        9.10     15.88 o
  -8   3   4      125.74      113.58     13.44 o
  -7   3   4      114.75      118.58     11.42 o
  -6   3   4        9.37       10.11      9.26 o
  -5   3   4        4.48        4.65      9.79 o
  -4   3   4      133.39      158.90     17.88 o
  -3   3   4        0.04       15.03      8.55 o
  -2   3   4      744.32      743.04     17.59 o
  -1   3   4      135.75      140.14     13.50 o
   0   3   4      407.13      386.82      8.08 o
   3   3   4     1021.76      931.57     23.58 o
   4   3   4      273.83      297.74      7.88 o
   5   3   4      531.14      551.84     11.37 o
   6   3   4      513.77      515.98     21.68 o
   7   3   4      105.04      119.28     25.66 o
  -7   4   4      118.33       64.59     17.10 o
  -6   4   4      296.58      259.93     21.15 o
  -5   4   4     1064.80     1060.39     24.91 o
  -4   4   4     1027.18      983.98     36.67 o
  -3   4   4     1072.10     1084.74     55.59 o
  -2   4   4       37.94       46.93     13.81 o
  -1   4   4       51.80       76.76      7.47 o
   0   4   4       67.00       64.87      4.91 o
   2   4   4     1181.12     1185.11     37.81 o
   3   4   4      295.04      290.31     24.08 o
   4   4   4      141.07      155.28     35.78 o
   5   4   4      104.42      111.40     23.41 o
   6   4   4      224.30      217.62     30.38 o
   7   4   4      235.99      226.40     34.43 o
  -6   5   4      104.17      113.87     15.08 o
  -5   5   4       18.71       13.75      5.93 o
  -4   5   4       60.08       45.74     15.48 o
  -3   5   4     1248.16     1189.58     34.66 o
  -2   5   4      707.09      644.62     25.88 o
  -1   5   4       74.09       52.66     13.50 o
   0   5   4      986.75     1006.20     29.03 o
   2   5   4        0.15       14.85     24.53 o
   3   5   4       87.00       76.07     19.58 o
   4   5   4      517.15      528.19     36.91 o
   5   5   4      199.02      178.46     29.93 o
   6   5   4      305.03      232.70     36.46 o
  -5   6   4      117.14       98.47     17.37 o
  -4   6   4       12.27        9.12     11.08 o
  -3   6   4     1357.89     1435.91     50.95 o
  -2   6   4      805.70      845.47     21.50 o
  -1   6   4      162.41      169.46     22.96 o
   0   6   4       20.79       10.89      8.10 o
   1   6   4      397.08      435.02     26.78 o
   2   6   4     3907.43     3914.96    113.65 o
   3   6   4      875.81      901.55     46.59 o
   4   6   4        0.04        8.55     19.80 o
   5   6   4       57.93       61.66     27.91 o
  -5   7   4       84.45       87.08     18.55 o
  -4   7   4      260.61      363.23     32.41 o
  -3   7   4      202.75      269.16     24.98 o
  -2   7   4        6.40        6.75     19.58 o
  -1   7   4       50.78       75.84     19.13 o
   0   7   4      216.57      230.26      8.69 o
   1   7   4      507.28      505.69     32.18 o
   2   7   4      658.83      670.65     40.96 o
   3   7   4       82.00      126.48     27.68 o
   4   7   4       46.61       10.13     22.96 o
  -5   8   4        8.70       -5.40     36.23 o
  -4   8   4        7.16       -7.88     30.61 o
  -3   8   4       65.78       20.03     27.91 o
  -2   8   4      362.49      371.22     15.40 o
  -1   8   4      498.17      517.29     19.58 o
   0   8   4      152.96       98.57     16.88 o
   1   8   4      502.21      613.71     40.51 o
   2   8   4       64.78       78.09     41.86 o
  -4   9   4        0.14       40.73     22.50 o
  -3   9   4        6.94       -4.05     15.53 o
  -2   9   4       31.48       34.47      9.90 o
  -1  -9   5        1.12        8.33     27.68 o
   0  -9   5      218.80      237.09     33.02 o
   1  -9   5      115.48      133.51     29.35 o
   2  -9   5       29.27       54.79     21.72 o
   3  -9   5        9.04        5.87     14.78 o
  -3  -8   5        1.94      -10.58     33.76 o
  -2  -8   5        2.72       60.54     20.48 o
  -1  -8   5        9.46       11.10      5.90 o
   0  -8   5      141.51      140.40     10.83 o
   1  -8   5      126.15      134.88     21.82 o
   2  -8   5      294.17      322.44     19.21 o
   3  -8   5      435.62      419.23     27.68 o
   4  -8   5      145.41      168.41     28.81 o
   5  -8   5       80.66       93.27     20.44 o
  -5  -7   5       53.89       52.21     29.03 o
  -4  -7   5      141.16      140.43     50.19 o
  -3  -7   5       44.61       50.19     21.15 o
  -2  -7   5       22.24       25.60      8.07 o
  -1  -7   5       29.98       16.66      7.12 o
   0  -7   5       53.94       57.11      8.08 o
   1  -7   5      123.00       95.96     10.22 o
   2  -7   5      241.93      234.13     11.73 o
   3  -7   5        2.34        5.24      6.93 o
   4  -7   5       10.59       -6.87     12.38 o
   5  -7   5      123.42      125.67     23.67 o
   6  -7   5      117.72      151.68     60.09 o
  -5  -6   5      218.39      253.63     35.78 o
  -4  -6   5        2.87        7.35      7.79 o
  -3  -6   5      177.25      176.35     18.57 o
  -2  -6   5      121.84      123.51     13.50 o
  -1  -6   5       30.94       35.75     13.16 o
   0  -6   5      155.35      198.15     11.02 o
   1  -6   5       28.55       32.45      5.92 o
   2  -6   5      402.48      384.07     12.16 o
   3  -6   5     1030.78     1037.70     37.47 o
   4  -6   5      110.96      102.17     24.31 o
   5  -6   5      354.37      371.33     37.36 o
   6  -6   5      507.11      517.61     47.71 o
   7  -6   5      252.52      299.54     45.91 o
  -6  -5   5       30.31       21.60     23.86 o
  -5  -5   5       13.18        3.89      9.90 o
  -4  -5   5      289.17      298.73     25.11 o
  -3  -5   5     2243.95     2251.74     39.75 o
  -2  -5   5      730.82      732.81     29.72 o
  -1  -5   5       64.35       51.36     12.91 o
   0  -5   5     1157.72     1123.16     28.69 o
   1  -5   5      112.79      119.10     14.97 o
   2  -5   5     1080.93     1131.65     21.39 o
   3  -5   5      852.88      875.05    460.56 o
   4  -5   5      128.70      121.75     22.73 o
   5  -5   5       63.81       44.11     22.73 o
   6  -5   5      166.97      158.21     31.73 o
   7  -5   5        6.04       10.13     25.21 o
  -7  -4   5        0.14       18.83     21.38 o
  -6  -4   5      401.46      401.86     13.57 o
  -5  -4   5      206.60      254.73     19.55 o
  -4  -4   5      569.90      578.58     12.55 o
  -3  -4   5     2394.86     2340.74     32.74 o
  -2  -4   5     1728.67     1626.11     19.69 o
  -1  -4   5      581.76      531.06     11.26 o
   0  -4   5     1023.46      864.63     20.42 o
   1  -4   5        5.04        5.15      5.97 o
   2  -4   5     1279.83     1345.54     33.82 o
   3  -4   5       89.91       99.47     17.10 o
   4  -4   5      312.71      297.97     44.56 o
   5  -4   5      124.81      145.38     24.76 o
   6  -4   5       27.54        4.28     18.90 o
   7  -4   5       38.09       61.66     28.13 o
   8  -4   5        5.45        9.68     26.11 o
  -7  -3   5       41.71       36.11     11.16 o
  -6  -3   5       51.91       33.69      8.62 o
  -5  -3   5       60.47       52.15      9.39 o
  -4  -3   5       47.13       48.22      9.03 o
  -3  -3   5      166.44      152.69      7.01 o
  -2  -3   5      546.21      428.43     20.77 o
  -1  -3   5     2224.62     2204.46     23.18 o
   0  -3   5     6183.11     6385.35     69.05 o
   1  -3   5     6140.19     6207.47     73.54 o
   2  -3   5     1700.81     1661.24     29.91 o
   3  -3   5      724.26      682.80     27.91 o
   4  -3   5      960.12     1115.34     41.41 o
   5  -3   5      213.70      241.48     27.23 o
   6  -3   5       79.31       78.32     22.96 o
   7  -3   5       25.74       57.61     25.43 o
   8  -3   5       42.86       31.51     26.56 o
  -8  -2   5       58.96      100.54     18.34 o
  -7  -2   5       21.24       19.97      8.73 o
  -6  -2   5       77.95       66.03      9.57 o
  -5  -2   5       17.06       22.31      7.50 o
  -4  -2   5      134.53      160.01      9.18 o
  -3  -2   5       72.25       85.66      6.63 o
  -2  -2   5      172.63      198.03      9.36 o
  -1  -2   5       69.18      103.10      5.20 o
   0  -2   5      715.00      645.73      9.57 o
   1  -2   5     6183.64     6404.19    231.80 o
   2  -2   5     1919.93     1311.14     67.51 o
   3  -2   5     1906.86     1832.80     24.51 o
   4  -2   5     1354.57     1367.56     65.83 o
   5  -2   5      670.97      662.07     17.57 o
   6  -2   5      312.27      321.15     16.09 o
   7  -2   5      106.73      121.53     43.88 o
   8  -2   5       33.97       23.18     40.06 o
  -8  -1   5      199.76      219.01     18.02 o
  -7  -1   5      514.69      572.88     19.13 o
  -6  -1   5      418.54      431.71     15.18 o
  -5  -1   5      159.02      174.16     10.60 o
  -4  -1   5      832.68      810.49     17.92 o
  -3  -1   5      442.29      422.65     10.50 o
  -2  -1   5      201.32      224.44     10.38 o
  -1  -1   5      133.62      123.20      8.21 o
   0  -1   5      769.32      794.12     21.06 o
   1  -1   5      654.70      584.08     17.07 o
   2  -1   5      125.44      102.17     10.80 o
   3  -1   5        9.28       17.38      5.74 o
   4  -1   5      550.89      541.73     19.47 o
   5  -1   5     1326.63     1316.66     25.24 o
   6  -1   5     1495.33     1462.96     30.77 o
   7  -1   5      338.95      310.70     45.01 o
   8  -1   5       54.50       47.51     16.22 o
  -8   0   5       74.07       78.45     21.58 o
  -7   0   5      463.78      522.77     19.30 o
  -6   0   5      823.91      827.16     21.06 o
  -5   0   5      382.90      366.07     22.73 o
  -4   0   5      266.65      243.46     12.32 o
  -3   0   5     1688.18     1665.33     31.13 o
  -2   0   5     3413.43     3617.75     52.17 o
  -1   0   5       24.74       26.46      9.82 o
   0   0   5       10.59        8.29      6.20 o
   1   0   5     1342.18     1408.74     21.56 o
   2   0   5      174.16      165.86     17.10 o
   3   0   5      371.98      383.23      9.73 o
   4   0   5      168.72      200.77     21.60 o
   5   0   5      105.65      126.23     12.71 o
   6   0   5      212.49      227.60     60.43 o
   7   0   5      109.98       94.47     18.57 o
   8   0   5        6.25       10.46     10.73 o
  -8   1   5       40.60       28.93     13.96 o
  -7   1   5       44.64       40.66     14.63 o
  -6   1   5      153.70      132.11     12.06 o
  -5   1   5      523.22      549.15     24.08 o
  -4   1   5     2701.77     2855.65     77.02 o
  -3   1   5     6683.28     6704.00     98.89 o
  -2   1   5     5642.13     5494.82     95.48 o
  -1   1   5     1428.41     1372.73     25.77 o
   0   1   5     8206.29     8439.72    128.49 o
   1   1   5     4734.58     4960.81     65.09 o
   2   1   5       11.79       11.25      4.73 o
   3   1   5        0.16       -0.80      3.16 o
   4   1   5       59.73       72.02     14.29 o
   5   1   5      370.25      427.34     30.16 o
   6   1   5       28.66       43.36     14.40 o
   7   1   5      102.52       74.49     12.25 o
   8   1   5       54.94       54.00     26.89 o
  -8   2   5       11.28        8.27     12.46 o
  -7   2   5       26.42       29.91     12.25 o
  -6   2   5       21.65       20.00      7.96 o
  -5   2   5      744.80      809.97     24.87 o
  -4   2   5       14.51        7.46     14.75 o
  -3   2   5     1020.93     1063.73     29.41 o
  -2   2   5      774.54      718.52     27.57 o
  -1   2   5      499.50      576.53     20.82 o
   0   2   5     1089.12     1064.68     28.36 o
   1   2   5     7390.71     7851.61    178.01 o
   2   2   5     1136.89     1140.40     21.72 o
   3   2   5     1370.91     1458.06     19.09 o
   4   2   5       11.76       21.86      6.68 o
   5   2   5       40.90       28.23     12.70 o
   6   2   5        7.52       20.89      8.01 o
   7   2   5       88.12       91.16     18.09 o
  -8   3   5        6.78       -9.34      9.34 o
  -7   3   5      455.30      444.57     31.21 o
  -6   3   5       26.29       22.03     11.63 o
  -5   3   5      146.72      130.27     16.91 o
  -4   3   5      386.52      380.95     19.51 o
  -3   3   5     1631.78     1781.00     42.31 o
  -2   3   5     1370.11     1317.27     29.24 o
  -1   3   5      623.57      571.84     27.01 o
   0   3   5     3621.05     3815.73     55.25 o
   1   3   5     1322.62     1272.63     19.92 o
   3   3   5      207.54      194.83     10.52 o
   4   3   5       13.03       17.15      4.27 o
   5   3   5      422.67      412.63     13.02 o
   6   3   5       69.56       67.74     16.71 o
   7   3   5      103.33      149.43     26.33 o
  -8   4   5       85.12       49.06     28.36 o
  -7   4   5      470.76      430.97     30.16 o
  -6   4   5      152.34      142.59     14.46 o
  -5   4   5       76.24       48.41     11.90 o
  -4   4   5      357.62      425.74     25.02 o
  -3   4   5      264.43      287.96     18.46 o
  -2   4   5      458.53      451.54     17.98 o
  -1   4   5     1317.73     1272.59     20.80 o
   0   4   5     2228.30     2367.72     31.66 o
   3   4   5      407.36      391.14     27.46 o
   4   4   5       12.00       38.26     17.78 o
   5   4   5       67.13      127.60     40.73 o
   6   4   5      220.70      203.67     49.74 o
  -8   5   5      203.93      208.40     45.01 o
  -6   5   5       17.30       31.75     12.99 o
  -5   5   5       12.38        7.85      6.80 o
  -4   5   5       12.15        8.27     13.53 o
  -3   5   5       74.53       58.96     11.79 o
  -2   5   5       61.64       68.58     20.70 o
  -1   5   5      444.14      428.86     11.68 o
   0   5   5       13.03        0.90      8.33 o
   2   5   5      373.90      444.92     27.68 o
   3   5   5       70.53       63.91     20.25 o
   4   5   5      646.35      605.16     62.79 o
   5   5   5      510.41      450.10     63.91 o
   6   5   5      263.46      232.48     36.46 o
  -7   6   5       16.82       42.76     46.81 o
  -6   6   5       64.37       49.31     28.58 o
  -5   6   5       43.72       40.25     28.58 o
  -4   6   5       34.85       45.93     22.11 o
  -3   6   5      583.51      633.83     34.66 o
  -2   6   5      942.53      953.99     22.83 o
  -1   6   5      113.92      150.33     13.28 o
   0   6   5        0.07        3.60      9.00 o
   1   6   5      294.00      321.60     24.31 o
   2   6   5      970.73      941.38     46.14 o
   3   6   5      377.71      316.64     32.41 o
   4   6   5       84.78       58.29     24.98 o
   5   6   5       20.01       53.79     27.23 o
  -6   7   5       94.95       30.38     27.46 o
  -5   7   5      335.68      331.71     24.48 o
  -4   7   5      349.97      435.89     27.39 o
  -3   7   5      113.29      111.03     13.16 o
  -2   7   5       43.93       36.68     22.73 o
  -1   7   5        9.64       15.30     15.30 o
   0   7   5       97.86      125.92     18.91 o
   1   7   5       12.12      -29.71     29.93 o
   2   7   5      268.72      326.77     54.01 o
   3   7   5        0.66        0.00     29.48 o
   4   7   5        1.55        9.23     22.73 o
  -5   8   5       76.81       97.22     28.13 o
  -4   8   5       89.70      101.72     24.08 o
  -3   8   5      150.09      161.36     22.50 o
  -2   8   5      256.19      281.54     21.38 o
  -1   8   5       32.14       48.61      9.34 o
   0   8   5      127.68        5.85     13.05 o
   1   8   5      113.36      162.71     45.23 o
   2   8   5       67.63       55.59     24.76 o
  -3   9   5      183.42      232.25     25.88 o
  -2   9   5      278.38      279.44     15.15 o
  -1  -9   6       14.98      -12.15     16.88 o
   0  -9   6      212.36      233.86     13.64 o
   1  -9   6      318.79      351.32     26.84 o
   2  -9   6       75.50      142.74     48.50 o
   3  -9   6       30.16       33.93     26.56 o
  -3  -8   6      526.85      481.83     40.73 o
  -2  -8   6      366.15      324.52     31.51 o
  -1  -8   6      210.11      224.40     10.96 o
   0  -8   6      621.19      653.36     18.43 o
   1  -8   6      570.64      585.19     17.80 o
   2  -8   6       73.13       80.55     11.54 o
   3  -8   6       47.29       61.19     14.85 o
   4  -8   6       32.00       10.85     22.73 o
   5  -8   6       13.14       37.48     18.55 o
  -4  -7   6        7.50        2.93     19.80 o
  -3  -7   6       28.91        4.29      9.66 o
  -2  -7   6      246.86      243.08     16.54 o
  -1  -7   6      215.42      246.64     24.40 o
   0  -7   6      610.58      650.73     20.71 o
   1  -7   6      784.38      753.46     19.36 o
   2  -7   6      597.98      607.72     20.51 o
   3  -7   6      150.59      159.44     19.85 o
   4  -7   6        7.09       -0.80     14.06 o
   5  -7   6       81.57       87.49     21.94 o
   6  -7   6       44.03       19.79     20.48 o
  -5  -6   6      344.91      300.89     62.34 o
  -4  -6   6      134.86      131.35      8.47 o
  -3  -6   6      192.92      189.81     18.38 o
  -2  -6   6        9.37       21.55     12.50 o
  -1  -6   6       31.79       40.01      8.05 o
   0  -6   6        9.60        4.86      8.25 o
   1  -6   6      246.76      269.17     15.64 o
   2  -6   6     1102.14     1063.68     22.73 o
   3  -6   6     1513.55     1437.64     44.39 o
   4  -6   6     1083.52     1194.28     37.24 o
   5  -6   6      220.95      224.06    143.02 o
   6  -6   6      100.30      140.21     33.53 o
   7  -6   6       95.17      115.23     37.36 o
  -6  -5   6       45.07       96.10     29.26 o
  -5  -5   6        7.06       -2.27      8.11 o
  -4  -5   6      186.10      171.61      9.10 o
  -3  -5   6      414.04      414.62     22.09 o
  -2  -5   6        7.45        9.53      5.78 o
  -1  -5   6      154.48      190.00     11.77 o
   0  -5   6      390.35      424.04     15.71 o
   1  -5   6        6.72       11.30      6.30 o
   2  -5   6      278.45      353.32     16.43 o
   3  -5   6      171.21      168.84     15.35 o
   4  -5   6      214.00      232.70     26.56 o
   5  -5   6      246.99      324.75     56.04 o
   6  -5   6       38.71       78.77     47.26 o
   7  -5   6        5.31       30.61     46.36 o
  -7  -4   6       87.57       80.21     10.58 o
  -6  -4   6      315.46      309.21     18.90 o
  -5  -4   6      845.29      817.91     18.65 o
  -4  -4   6     1104.28     1092.59     18.06 o
  -3  -4   6     2181.22     2140.53     34.34 o
  -2  -4   6     2160.80     2077.03     27.84 o
  -1  -4   6      336.94      342.28      8.10 o
   0  -4   6       34.95       22.80      6.33 o
   1  -4   6       89.79      102.96      7.41 o
   2  -4   6      353.82      417.81     15.75 o
   3  -4   6       13.71       16.88     11.60 o
   4  -4   6        7.07        1.13     14.18 o
   5  -4   6       15.70       22.73     18.00 o
   6  -4   6        9.46       23.18     36.68 o
   7  -4   6      232.75      114.55     54.24 o
  -7  -3   6        1.48        2.95     10.57 o
  -6  -3   6       55.34       76.38     14.78 o
  -5  -3   6      367.66      348.97     13.74 o
  -4  -3   6      726.36      687.97     14.25 o
  -3  -3   6      518.65      496.30     15.01 o
  -2  -3   6     1726.88     1742.78     27.51 o
  -1  -3   6     1211.91     1212.22     32.35 o
   0  -3   6     5176.63     5249.60     56.43 o
   1  -3   6     1431.51     1433.31     21.82 o
   2  -3   6       55.45       56.39      3.11 o
   3  -3   6      255.65      261.51     20.48 o
   4  -3   6        5.76        6.08     13.95 o
   5  -3   6       13.25      -16.43     16.43 o
   6  -3   6       38.34       36.23     34.88 o
   7  -3   6       42.41       42.98     24.76 o
   8  -3   6        2.12        8.33     23.86 o
  -8  -2   6       24.28       37.50     19.69 o
  -7  -2   6       21.84       23.43     11.28 o
  -6  -2   6       64.67       50.89     10.13 o
  -5  -2   6      109.21      138.07     16.86 o
  -4  -2   6      331.65      343.83     14.27 o
  -3  -2   6      240.84      217.37      9.32 o
  -2  -2   6     2564.76     2455.82     28.96 o
  -1  -2   6      174.06      152.28      7.73 o
   0  -2   6     2414.01     2235.92     28.85 o
   1  -2   6     2738.50     2523.02     36.24 o
   2  -2   6     2876.97     2937.79     84.17 o
   3  -2   6     1362.81     1342.59     58.29 o
   4  -2   6     1510.90     1559.26     85.86 o
   5  -2   6      145.51      143.79     19.35 o
   6  -2   6        6.01       16.01      5.85 o
   7  -2   6        5.37       14.87      9.11 o
   8  -2   6        1.76        5.40     21.15 o
  -8  -1   6      145.23      164.10     49.50 o
  -7  -1   6        1.34      -11.44     12.68 o
  -6  -1   6       47.69       51.76      8.64 o
  -5  -1   6       73.00       92.69     10.91 o
  -4  -1   6        8.91       -0.74      5.82 o
  -3  -1   6      320.05      295.46     18.52 o
  -2  -1   6     2465.42     2387.17     30.90 o
  -1  -1   6       14.07       16.84      6.38 o
   0  -1   6      128.22      137.09      9.21 o
   1  -1   6     1829.33     1872.41     40.33 o
   2  -1   6      378.76      335.77     15.53 o
   3  -1   6       22.69       19.80      9.68 o
   4  -1   6      438.67      393.03     12.04 o
   5  -1   6      497.01      511.91     37.81 o
   6  -1   6      547.02      548.26     26.44 o
   7  -1   6       40.71       23.33      9.83 o
   8  -1   6       25.53       28.81     15.21 o
  -8   0   6       76.55       84.81     30.49 o
  -7   0   6      203.78      240.07     25.21 o
  -6   0   6      445.39      475.07     17.18 o
  -5   0   6        2.61        8.72      7.79 o
  -4   0   6       42.29       41.80      8.69 o
  -3   0   6      414.11      465.81     12.43 o
  -2   0   6       33.78       22.05      7.58 o
  -1   0   6      176.99      159.67     19.13 o
   0   0   6      308.93      385.89     18.23 o
   1   0   6      929.67      848.77     18.23 o
   2   0   6     2148.22     2018.02     40.96 o
   3   0   6     2181.53     2144.78     33.08 o
   4   0   6      970.30      906.14     21.45 o
   5   0   6      505.83      548.06     18.66 o
   6   0   6       93.27      141.58     37.13 o
   7   0   6      175.14      195.11     16.51 o
   8   0   6       15.08       22.87     11.53 o
  -8   1   6      235.54      248.06     17.08 o
  -7   1   6      126.47      164.99     17.72 o
  -6   1   6      367.58      355.80     22.49 o
  -5   1   6        2.37        2.75     10.54 o
  -4   1   6     1265.44     1323.76     23.67 o
  -3   1   6     1822.60     1969.20     31.82 o
  -2   1   6      212.70      285.15     35.22 o
  -1   1   6      616.66      614.48     16.21 o
   0   1   6      332.31      341.81     23.41 o
   1   1   6        4.01       -0.40      3.40 o
   2   1   6     1804.24     1711.27     39.61 o
   3   1   6      190.46      186.54      6.98 o
   4   1   6      435.30      463.48     12.17 o
   5   1   6      356.85      392.65     49.40 o
   6   1   6       13.46       11.40     10.11 o
   7   1   6       62.17       29.58     10.64 o
   8   1   6       47.57       21.23      9.40 o
  -8   2   6       38.71       16.55     13.67 o
  -7   2   6      132.61      135.66     14.10 o
  -6   2   6       36.00       23.57     10.05 o
  -5   2   6      124.14      142.14     15.41 o
  -4   2   6      591.53      630.16     19.03 o
  -3   2   6     2551.16     2678.36     54.95 o
  -2   2   6     2006.17     2016.27     60.99 o
  -1   2   6      409.85      468.21     15.30 o
   0   2   6       11.66       10.04      5.28 o
   1   2   6     1666.95     1750.71     22.17 o
   2   2   6        9.33        2.48      5.85 o
   3   2   6      804.13      775.90     12.59 o
   4   2   6      707.22      721.92     15.60 o
   5   2   6      412.09      428.99     11.57 o
   6   2   6      352.11      336.25     14.36 o
   7   2   6      209.98      195.45     18.06 o
  -8   3   6        3.61        3.92     11.21 o
  -7   3   6      421.53      384.76     17.16 o
  -6   3   6      403.67      412.55     15.49 o
  -5   3   6      283.02      306.09     38.88 o
  -4   3   6       74.51       57.20     22.33 o
  -3   3   6        5.24       -5.18     10.60 o
  -2   3   6     1206.91     1139.33     42.65 o
  -1   3   6     1599.07     1504.53     29.37 o
   0   3   6      357.13      359.63      9.20 o
   1   3   6      659.07      641.50      9.58 o
   2   3   6       11.67       14.02      4.73 o
   3   3   6       17.76       17.02      6.19 o
   4   3   6      328.73      320.30     15.05 o
   5   3   6      128.35      132.55     11.30 o
   6   3   6       73.29       64.56      8.98 o
   7   3   6       80.01       28.58     35.33 o
  -8   4   6       90.92       57.88     33.31 o
  -7   4   6      981.10      823.54     45.60 o
  -6   4   6      614.70      579.56     24.52 o
  -5   4   6      291.27      276.80     26.04 o
  -4   4   6        4.30       -7.10     13.52 o
  -3   4   6      303.00      251.41     15.47 o
  -2   4   6     2097.74     2030.70     36.37 o
  -1   4   6      149.03      108.21     23.18 o
   0   4   6      997.96     1220.82     18.36 o
   1   4   6      127.75      123.68      2.86 o
   3   4   6     2805.03     2594.82     75.84 o
   4   4   6      634.80      573.88     34.21 o
   5   4   6       43.04       54.69     21.38 o
   6   4   6      166.79      199.62     29.93 o
  -7   5   6       19.31       15.11      8.05 o
  -6   5   6       13.24       -8.81     13.64 o
  -5   5   6        9.95      -13.00     13.00 o
  -4   5   6       16.01       27.53     12.08 o
  -3   5   6      764.58      755.79     29.22 o
  -2   5   6     2023.08     2083.16     44.50 o
  -1   5   6      637.29      616.93     14.45 o
   0   5   6      515.16      552.97     13.87 o
   3   5   6      917.60      923.15     43.88 o
   4   5   6       40.09       54.69     21.60 o
   5   5   6      161.05      230.23     31.96 o
   6   5   6       26.37       18.45     40.28 o
  -7   6   6       82.49      151.86     25.16 o
  -6   6   6        0.70       -2.70     12.89 o
  -5   6   6       62.45       32.47     14.96 o
  -4   6   6      261.60      305.00     27.68 o
  -3   6   6       25.43       21.17     10.06 o
  -2   6   6        3.42       -1.26      8.49 o
  -1   6   6      219.18      231.33     15.42 o
   0   6   6     1133.05     1143.93     30.38 o
   2   6   6     1706.34     1747.73     61.44 o
   3   6   6      328.72      339.82     54.69 o
   4   6   6      175.11      215.37     52.89 o
   5   6   6       94.64      101.27     51.54 o
  -6   7   6       18.26       -9.47     26.84 o
  -5   7   6      139.12      154.71     25.60 o
  -4   7   6      229.70      239.83     24.23 o
  -3   7   6        3.42        0.25     14.13 o
  -2   7   6       45.40       33.08     13.50 o
  -1   7   6       98.79      103.07     20.25 o
   0   7   6        3.82       12.91      4.19 o
   1   7   6       48.01       23.41     17.33 o
   2   7   6      654.88      743.34     44.78 o
   3   7   6      115.37      130.08     29.03 o
   4   7   6       92.17       92.27     30.83 o
  -5   8   6      112.30      107.12     48.61 o
  -4   8   6       51.92       51.09     21.83 o
  -3   8   6        9.80       20.48     16.43 o
  -2   8   6       26.52        0.45     11.03 o
  -1   8   6       26.37       22.05     16.43 o
   0   8   6        2.31       23.41     17.10 o
   1   8   6        4.31       58.74     22.73 o
   2   8   6      152.20      171.49     31.51 o
  -3   9   6      235.76      200.74     42.31 o
  -2   9   6      294.71      304.04     37.13 o
  -1  -9   7       14.61        1.35     24.76 o
   0  -9   7       36.68       26.93     11.28 o
   1  -9   7        6.68       18.42      9.62 o
   2  -9   7        0.02      -13.24     14.51 o
   3  -9   7        0.11       -7.89     13.10 o
  -3  -8   7       37.20       84.17     44.33 o
  -2  -8   7      298.90      284.24     30.16 o
  -1  -8   7      173.79      190.41     26.73 o
   0  -8   7        1.91       -1.13     11.51 o
   1  -8   7       29.38       33.48     10.43 o
   2  -8   7        6.13       15.01      7.55 o
   3  -8   7      315.40      279.38     53.45 o
   4  -8   7      560.86      541.24     35.05 o
   5  -8   7        2.26      -21.08     21.08 o
  -4  -7   7       19.70        7.65     34.21 o
  -3  -7   7       91.95      114.17     17.78 o
  -2  -7   7      842.32      827.14     22.73 o
  -1  -7   7      487.29      466.23     21.41 o
   0  -7   7      115.00      107.30     11.73 o
   1  -7   7      726.76      747.22     21.37 o
   2  -7   7      463.43      431.80     11.88 o
   3  -7   7      730.15      708.47     27.66 o
   4  -7   7      281.97      285.17     22.36 o
   5  -7   7       31.26       22.40     34.77 o
   6  -7   7       12.21       12.39     17.85 o
  -5  -6   7        2.12      -23.41     23.41 o
  -4  -6   7        0.83        0.98      5.07 o
  -3  -6   7       48.64       47.60      9.47 o
  -2  -6   7      203.13      220.49     24.53 o
  -1  -6   7      213.19      172.10     15.42 o
   0  -6   7      270.98      302.98     26.44 o
   1  -6   7      592.89      583.85     16.00 o
   2  -6   7       23.43       13.93     14.40 o
   3  -6   7      722.00      728.71     32.07 o
   4  -6   7      258.02      295.42     25.87 o
   5  -6   7      156.04      160.37     24.39 o
   6  -6   7       42.15       47.49     22.69 o
  -6  -5   7        1.49        0.01      9.11 o
  -5  -5   7        2.38       -4.25      8.68 o
  -4  -5   7       18.51       14.58      6.91 o
  -3  -5   7       38.46       62.96     16.55 o
  -2  -5   7      106.68       98.98      7.85 o
  -1  -5   7       18.01       26.99      8.23 o
   0  -5   7       89.85      104.40      7.00 o
   1  -5   7      555.92      527.47     20.88 o
   2  -5   7     1056.07     1113.31     28.32 o
   3  -5   7      424.09      434.16     23.70 o
   4  -5   7      303.74      319.53     20.29 o
   5  -5   7      802.72      793.80     80.57 o
   6  -5   7       72.62       97.90     29.48 o
   7  -5   7        3.16       36.46     28.13 o
  -7  -4   7       59.47       60.06     13.99 o
  -6  -4   7       69.03       85.06     12.68 o
  -5  -4   7      324.63      344.22     12.60 o
  -4  -4   7        1.62        1.29      5.64 o
  -3  -4   7      159.08      202.55     23.32 o
  -2  -4   7      389.92      348.71     22.61 o
  -1  -4   7       39.44       43.18      6.52 o
   0  -4   7        8.79        7.00      5.15 o
   1  -4   7      142.78      134.20      9.39 o
   2  -4   7     1682.82     1828.07     70.44 o
   3  -4   7       61.08       98.32     12.64 o
   4  -4   7       44.02       43.67     15.21 o
   5  -4   7        5.09       -1.35     16.20 o
   6  -4   7       39.92       54.24     24.98 o
   7  -4   7      216.15      240.35     37.36 o
  -7  -3   7       95.08      101.17     14.62 o
  -6  -3   7      271.15      303.17     12.76 o
  -5  -3   7      415.87      431.32     14.52 o
  -4  -3   7      744.35      747.68     19.24 o
  -3  -3   7      230.00      206.98     11.45 o
  -2  -3   7       21.17        6.58      5.11 o
  -1  -3   7        1.71       -4.36      4.36 o
   0  -3   7      165.37      155.19     11.49 o
   1  -3   7        1.44       -0.23      5.19 o
   2  -3   7      900.32      868.70     28.69 o
   3  -3   7       85.65       75.58     17.67 o
   4  -3   7       66.05       56.94     17.33 o
   5  -3   7      291.02      374.93     29.48 o
   6  -3   7      240.71      257.01     30.61 o
   7  -3   7      141.49      211.32     32.41 o
   8  -3   7       65.90       36.46     46.14 o
  -8  -2   7        2.32       35.72     13.69 o
  -7  -2   7      192.03      199.86     18.35 o
  -6  -2   7      243.39      260.58     16.47 o
  -5  -2   7       29.25       37.72      8.31 o
  -4  -2   7      548.83      560.27     14.59 o
  -3  -2   7     1256.67     1145.70     18.74 o
  -2  -2   7     2508.25     2492.63     30.51 o
  -1  -2   7      989.78      982.00     15.84 o
   0  -2   7       21.56        9.99      4.83 o
   1  -2   7      117.74      111.79      6.27 o
   2  -2   7       26.95       37.58     18.45 o
   3  -2   7        6.25       19.32     16.43 o
   4  -2   7       34.05       31.99     13.39 o
   5  -2   7      112.47      123.94     27.23 o
   6  -2   7      161.53      164.67      9.79 o
   7  -2   7       72.89       71.62      8.78 o
   8  -2   7        7.87       25.43     23.86 o
  -8  -1   7       15.32       18.69     13.32 o
  -7  -1   7      181.83      179.98     26.30 o
  -6  -1   7      365.17      369.79     25.05 o
  -5  -1   7        5.78       17.27     10.88 o
  -4  -1   7      390.05      413.09     22.78 o
  -3  -1   7      640.85      594.64     26.19 o
  -2  -1   7     1654.67     1513.28     30.75 o
  -1  -1   7     1246.84     1197.86     21.20 o
   0  -1   7      131.99      122.54      9.12 o
   1  -1   7     3801.86     3768.95     56.39 o
   2  -1   7     1960.62     2056.72     46.14 o
   3  -1   7       53.19       65.48     13.84 o
   4  -1   7       27.10       26.68      5.54 o
   5  -1   7       20.40       13.34      9.07 o
   6  -1   7      104.71      132.04     14.48 o
   7  -1   7       22.60       11.48      8.62 o
   8  -1   7       43.54       19.04     17.79 o
  -8   0   7        2.04       -6.09     14.37 o
  -7   0   7        6.11       12.73     10.00 o
  -6   0   7        2.38        4.99      8.23 o
  -5   0   7       28.80       21.82      8.76 o
  -4   0   7     2977.10     3090.32     54.59 o
  -3   0   7     1328.62     1409.83     26.05 o
  -2   0   7     1789.49     1726.76     31.57 o
  -1   0   7      892.96      836.19     22.61 o
   0   0   7      105.52      145.91      9.37 o
   1   0   7       94.48       71.97     12.72 o
   2   0   7      771.76      756.17     20.25 o
   3   0   7       88.34       93.86      7.40 o
   4   0   7     1313.81     1418.12     25.32 o
   5   0   7       55.63       50.81     11.71 o
   6   0   7       19.85       11.83     15.41 o
   7   0   7       41.77       48.96      9.11 o
   8   0   7        1.05       22.60     12.54 o
  -8   1   7      142.61      118.45     36.25 o
  -7   1   7        4.54       15.89     11.13 o
  -6   1   7       75.27       86.61     13.71 o
  -5   1   7       13.08       16.75     13.03 o
  -4   1   7        3.26        8.39      7.83 o
  -3   1   7      788.49      832.26     27.43 o
  -2   1   7     6905.82     7063.94    117.20 o
  -1   1   7     2710.44     2595.15     41.50 o
   0   1   7      659.91      637.34     21.24 o
   1   1   7     6400.35     6802.30    104.63 o
   2   1   7     3452.36     3324.65     63.46 o
   3   1   7      548.10      525.36     18.34 o
   4   1   7       68.35       99.64     10.23 o
   5   1   7       35.86       29.71      8.34 o
   6   1   7        3.89        2.37      7.55 o
   7   1   7       50.76       25.79      9.89 o
  -8   2   7       11.57       -7.39     10.22 o
  -7   2   7      562.33      502.43     34.08 o
  -6   2   7     2186.78     2196.68     45.80 o
  -5   2   7      223.14      225.78     20.28 o
  -4   2   7      137.13      119.16     20.61 o
  -3   2   7      925.52     1191.96     33.13 o
  -2   2   7       87.26      120.91     60.54 o
  -1   2   7      457.55      456.85     15.50 o
   0   2   7     4911.88     4988.20     74.08 o
   1   2   7     7200.17     8106.83    122.06 o
   2   2   7     2999.30     2983.70     52.66 o
   3   2   7     1204.27     1225.00     18.53 o
   4   2   7      612.09      572.79     11.98 o
   5   2   7      104.76      143.22     12.27 o
   6   2   7      568.89      552.34     24.86 o
   7   2   7      409.82      396.90     18.76 o
  -8   3   7       17.61        8.54     14.53 o
  -7   3   7      735.04      672.50     30.79 o
  -6   3   7      266.10      247.58     22.59 o
  -5   3   7       68.17       63.39      9.80 o
  -4   3   7        8.59       -0.03      9.55 o
  -3   3   7      491.42      570.60     31.84 o
  -2   3   7        0.85        5.23      8.52 o
  -1   3   7      231.09      275.28     21.04 o
   0   3   7      376.99      411.57     15.53 o
   1   3   7       63.00       69.10      5.30 o
   2   3   7      824.75      785.20     15.75 o
   3   3   7      122.19      139.24      7.20 o
   4   3   7       89.18       94.69      6.42 o
   5   3   7      891.81      901.99     38.19 o
   6   3   7      456.61      390.16     11.85 o
   7   3   7      274.14      260.38     32.18 o
  -8   4   7       63.70       31.89     20.12 o
  -7   4   7      350.00      317.81     24.13 o
  -6   4   7      295.10      274.98     20.20 o
  -5   4   7      545.36      573.09     27.03 o
  -4   4   7      878.60      906.74     30.02 o
  -3   4   7     1684.69     1673.21     43.86 o
  -2   4   7     1217.21     1168.19     25.43 o
  -1   4   7      465.26      474.87     22.96 o
   0   4   7        0.75        9.56      7.65 o
   1   4   7       45.81       47.40      3.56 o
   3   4   7      461.36      466.08     29.93 o
   4   4   7      164.02      129.40     22.50 o
   5   4   7      107.66       99.25     40.06 o
   6   4   7      140.35      191.97     30.38 o
  -7   5   7       17.33        3.67     13.23 o
  -6   5   7      198.90      220.91     17.28 o
  -5   5   7      182.29      169.22     18.94 o
  -4   5   7      334.90      308.07     32.52 o
  -3   5   7     1089.46     1077.73     42.53 o
  -2   5   7     1494.48     1445.34     35.00 o
  -1   5   7      953.83      942.13     21.67 o
   0   5   7      516.11      514.10     15.30 o
   3   5   7      343.65      338.70     49.06 o
   4   5   7       40.76       49.06     21.83 o
   5   5   7       16.93       11.93     21.15 o
   6   5   7        6.45      -11.03     22.73 o
  -7   6   7        0.35        5.03     21.01 o
  -6   6   7       15.31       18.12     11.70 o
  -5   6   7      260.23      287.25     22.75 o
  -4   6   7      654.17      679.91     64.36 o
  -3   6   7      827.08      839.85     30.53 o
  -2   6   7      414.51      436.77     19.69 o
  -1   6   7      412.18      420.83     18.84 o
   0   6   7      485.71      488.13     13.05 o
   2   6   7      778.06      875.44     42.76 o
   3   6   7      507.69      471.25     38.48 o
   4   6   7       27.38       22.73     22.96 o
   5   6   7       11.10       69.09     28.81 o
  -6   7   7       42.53       30.80     18.42 o
  -5   7   7        0.74      -15.06     15.06 o
  -4   7   7       19.27       16.60     12.45 o
  -3   7   7      108.90      127.79     26.22 o
  -2   7   7      526.59      517.94     25.54 o
  -1   7   7      301.57      291.21     16.20 o
   0   7   7      177.02      208.51     11.10 o
   1   7   7      219.48      246.65     27.23 o
   2   7   7      495.95      557.67     40.96 o
   3   7   7      242.23      331.50     37.36 o
   4   7   7        4.97       24.76     25.66 o
  -5   8   7        7.14        2.65     13.71 o
  -4   8   7       37.03       18.84     15.94 o
  -3   8   7       10.34       24.08     16.65 o
  -2   8   7      116.06      136.15     18.00 o
  -1   8   7      140.40      167.44     21.83 o
   0   8   7      170.92      196.69     26.11 o
   1   8   7       40.39       44.78     22.73 o
  -3   9   7        6.69       16.65     28.58 o
  -1  -9   8        2.38      -17.33     17.33 o
   0  -9   8       11.82       20.73     11.20 o
   1  -9   8      100.90       92.43     19.56 o
   2  -9   8       46.48       41.13     24.98 o
  -3  -8   8        2.11      -22.05     22.05 o
  -2  -8   8      117.30      168.34     15.81 o
  -1  -8   8       49.10       64.85     10.15 o
   0  -8   8        1.63       -1.23      8.46 o
   1  -8   8       14.97       11.64      9.85 o
   2  -8   8       94.44      102.49     15.53 o
   3  -8   8      166.77      170.15     22.84 o
   4  -8   8       15.63        5.57     14.37 o
  -4  -7   8      117.37      142.01     29.71 o
  -3  -7   8      176.07      202.40     13.87 o
  -2  -7   8      266.24      266.37     33.31 o
  -1  -7   8       33.94       47.50     24.19 o
   0  -7   8        3.88        6.36      9.03 o
   1  -7   8      112.03      116.34     10.96 o
   2  -7   8       18.54        8.13     17.31 o
   3  -7   8        2.48       11.19     23.97 o
   4  -7   8        6.07        4.49     21.58 o
   5  -7   8       38.63       42.43     21.43 o
   6  -7   8        0.61       -2.83     19.94 o
  -5  -6   8       15.32       42.08     42.53 o
  -4  -6   8      207.08      218.88     12.18 o
  -3  -6   8      535.34      521.80     16.87 o
  -2  -6   8      331.68      356.83     15.80 o
  -1  -6   8      543.92      516.45     44.78 o
   0  -6   8      419.79      422.34     24.22 o
   1  -6   8      165.10      235.29     23.07 o
   2  -6   8        0.86        7.87     13.73 o
   3  -6   8       54.33       52.31     13.50 o
   4  -6   8       19.97       19.96     24.87 o
   5  -6   8       54.82       60.90     21.76 o
   6  -6   8       11.14       39.60     19.13 o
  -6  -5   8       45.69       43.38      9.69 o
  -5  -5   8       39.34       53.84     13.58 o
  -4  -5   8      223.40      218.63     14.49 o
  -3  -5   8      530.87      502.66     18.39 o
  -2  -5   8      209.33      208.70     10.23 o
  -1  -5   8      406.20      440.66     20.14 o
   0  -5   8      187.82      203.99      8.80 o
   1  -5   8      752.11      768.85     16.22 o
   2  -5   8      384.30      427.07     26.22 o
   3  -5   8        1.71        5.99     10.31 o
   4  -5   8      204.69      242.67     55.92 o
   5  -5   8      296.07      342.52     29.13 o
   6  -5   8       63.47       37.36     17.45 o
   7  -5   8       26.40       -5.10     24.53 o
  -7  -4   8        0.12        8.32      8.20 o
  -6  -4   8       36.32       34.07     12.75 o
  -5  -4   8       61.94       65.82      9.63 o
  -4  -4   8      512.38      502.76     23.29 o
  -3  -4   8      859.38      856.64     25.92 o
  -2  -4   8       86.09       92.35      9.96 o
  -1  -4   8      523.02      497.45     15.17 o
   0  -4   8       92.05       99.15      7.24 o
   1  -4   8      485.72      503.59     11.55 o
   2  -4   8      598.25      588.86     12.48 o
   3  -4   8      474.13      591.62     25.85 o
   4  -4   8       57.60       63.06     23.41 o
   5  -4   8       18.23       24.91     15.61 o
   6  -4   8        0.46       -0.27     17.22 o
   7  -4   8       35.19       29.87     17.27 o
  -7  -3   8      193.35      209.11     15.20 o
  -6  -3   8        2.80        1.44      8.39 o
  -5  -3   8      238.87      263.68     27.75 o
  -4  -3   8       25.92       22.83      8.05 o
  -3  -3   8      177.82      179.89      9.94 o
  -2  -3   8     1611.95     1610.60     23.04 o
  -1  -3   8     1895.99     1901.68     39.08 o
   0  -3   8      488.53      451.85     16.39 o
   1  -3   8      924.85      899.79     15.37 o
   2  -3   8     1227.17     1275.64     20.31 o
   3  -3   8      211.62      213.42     23.07 o
   4  -3   8       94.78      129.87     17.33 o
   5  -3   8      401.49      417.60     21.56 o
   6  -3   8      115.02      132.03     83.16 o
   7  -3   8       92.21       69.55     18.01 o
  -8  -2   8       82.37      118.04     24.85 o
  -7  -2   8      214.18      224.64     15.32 o
  -6  -2   8      134.02      122.40     13.43 o
  -5  -2   8        4.11       20.21      8.31 o
  -4  -2   8        3.40        4.91      7.95 o
  -3  -2   8      513.67      513.99     21.50 o
  -2  -2   8       42.80       41.15     11.46 o
  -1  -2   8       15.41       25.75      7.46 o
   0  -2   8      261.18      277.22      8.46 o
   1  -2   8      253.44      240.45     16.32 o
   2  -2   8     1801.47     1716.23     43.66 o
   3  -2   8     1325.78     1276.51     27.77 o
   4  -2   8     1030.46     1001.76     18.61 o
   5  -2   8      518.04      497.73     10.52 o
   6  -2   8      482.39      555.75     18.45 o
   7  -2   8       20.59       23.81      9.22 o
   8  -2   8        4.74       10.45     17.34 o
  -8  -1   8      336.47      375.25     22.80 o
  -7  -1   8      497.93      498.84     31.43 o
  -6  -1   8      947.13      979.28     24.53 o
  -5  -1   8      227.68      204.33     28.16 o
  -4  -1   8       43.39       96.61     31.42 o
  -3  -1   8      829.54      751.75     16.79 o
  -2  -1   8      305.15      290.25     17.86 o
  -1  -1   8      496.25      519.22     17.95 o
   0  -1   8      166.42      157.28     13.62 o
   1  -1   8      442.94      469.72     13.37 o
   2  -1   8      565.12      721.06     23.18 o
   3  -1   8      645.84      681.90     23.86 o
   4  -1   8      499.25      477.18     20.41 o
   5  -1   8      572.71      622.14     18.25 o
   6  -1   8      762.05      803.47     17.93 o
   7  -1   8       96.95      102.95     12.61 o
   8  -1   8      176.47      206.71     20.82 o
  -8   0   8      240.94      230.48     17.81 o
  -7   0   8      280.17      339.72     29.06 o
  -6   0   8       29.04       26.21     10.88 o
  -5   0   8      261.44      309.18     19.74 o
  -4   0   8     1025.90     1021.99     35.37 o
  -3   0   8     3394.81     3529.81     49.47 o
  -2   0   8     6199.43     6738.55    132.22 o
  -1   0   8     2218.97     2299.14     43.50 o
   0   0   8       13.08       23.25     10.01 o
   1   0   8        1.15       -9.51      9.51 o
   2   0   8      347.49      354.68     14.85 o
   3   0   8      131.51      104.20     11.25 o
   4   0   8       57.76       66.53     12.71 o
   5   0   8      597.60      647.15     19.28 o
   6   0   8      205.70      233.32     12.87 o
   7   0   8        7.59        3.85     12.51 o
  -8   1   8       74.49       57.29     13.16 o
  -7   1   8       16.21       10.09     13.86 o
  -6   1   8     1053.74     1044.03     28.67 o
  -5   1   8     1516.31     1584.67     38.41 o
  -4   1   8      541.85      537.11     31.01 o
  -3   1   8     1738.21     1789.48     42.62 o
  -2   1   8     3751.69     3797.06     62.93 o
  -1   1   8     3534.86     3387.76     92.72 o
   0   1   8     2630.70     2488.87     57.28 o
   1   1   8     2448.29     2584.16     40.05 o
   2   1   8     1296.19     1258.48     37.13 o
   3   1   8        8.79       14.51      7.88 o
   4   1   8        6.99        9.05      4.97 o
   5   1   8       48.74       66.74     18.97 o
   6   1   8      147.38      169.75     11.87 o
   7   1   8      309.14      296.90     20.67 o
  -8   2   8        4.09       10.98     15.92 o
  -7   2   8       18.10       13.15     10.83 o
  -6   2   8      474.62      397.81     20.71 o
  -5   2   8      619.03      551.35     19.62 o
  -4   2   8       57.66       37.04     15.67 o
  -3   2   8       90.15      126.49     15.75 o
  -2   2   8       87.96       48.93     11.52 o
  -1   2   8     2723.79     2648.99     48.16 o
   0   2   8     1592.91     1492.78     30.86 o
   1   2   8       34.85       19.41      4.83 o
   2   2   8     1281.71     1258.25     24.31 o
   3   2   8     1955.35     1876.01     28.22 o
   4   2   8     1741.37     1755.82     25.46 o
   5   2   8      432.00      426.82     11.53 o
   6   2   8        3.95       11.63      7.68 o
   7   2   8        6.98        6.06      9.89 o
  -8   3   8       65.21       33.49     12.02 o
  -7   3   8       14.47       11.33      9.67 o
  -6   3   8       35.06       18.43      9.00 o
  -5   3   8        0.53        0.60      9.54 o
  -4   3   8        3.29      -11.47     11.47 o
  -3   3   8      295.37      283.66     19.67 o
  -2   3   8     2171.47     2222.47     46.09 o
  -1   3   8      908.54      886.81     31.96 o
   0   3   8      151.92      117.36      7.64 o
   1   3   8     1001.92      983.53     17.37 o
   2   3   8     1694.47     1647.14     34.21 o
   3   3   8     2404.38     2304.00     31.25 o
   4   3   8     1752.98     1702.14     24.74 o
   5   3   8      356.57      337.06     15.29 o
   6   3   8      208.09      173.03      8.67 o
   7   3   8       19.69       69.09     23.86 o
  -8   4   8       55.11       36.23     17.70 o
  -7   4   8      129.65      159.34     26.42 o
  -6   4   8      371.17      343.80     21.08 o
  -5   4   8        1.54      -15.78     15.78 o
  -4   4   8       73.87       56.65     18.31 o
  -3   4   8       95.03      108.37     14.10 o
  -2   4   8        9.72        7.79      8.01 o
  -1   4   8        9.24       10.10      7.99 o
   0   4   8      122.25      121.82     13.05 o
   1   4   8      779.61      792.22     12.61 o
   4   4   8       97.54      112.97     22.28 o
   5   4   8      187.73      197.37     28.36 o
   6   4   8      251.24      190.39     50.41 o
  -7   5   8      111.23      105.37     19.56 o
  -6   5   8      233.13      214.85     14.75 o
  -5   5   8      203.37      241.94     24.99 o
  -4   5   8      226.44      203.58     20.78 o
  -3   5   8      494.76      476.90     25.31 o
  -2   5   8       34.59       29.59      9.26 o
  -1   5   8       19.05       13.09     10.77 o
   0   5   8        3.71        3.79      3.74 o
   1   5   8        1.78        3.38      1.91 o
   3   5   8     1379.66     1296.28     52.89 o
   4   5   8      200.87      219.87     29.93 o
   5   5   8       65.47       67.29     44.33 o
  -7   6   8        2.66       12.67     20.43 o
  -6   6   8       11.49       14.55      9.62 o
  -5   6   8      300.29      350.77     48.39 o
  -4   6   8      584.25      615.80     31.18 o
  -3   6   8     1022.01     1054.58     28.97 o
  -2   6   8      207.38      240.02     21.49 o
  -1   6   8      248.62      288.74     19.24 o
   0   6   8       44.74       54.31      7.07 o
   3   6   8        8.34       43.21     23.18 o
   4   6   8       62.13       86.42     28.36 o
   5   6   8        7.88        7.88     23.41 o
  -6   7   8      278.10      289.67    139.19 o
  -5   7   8       86.60       98.34     31.59 o
  -4   7   8       25.26       15.29     20.54 o
  -3   7   8      183.75      195.82     19.34 o
  -2   7   8      602.96      595.67     19.12 o
  -1   7   8      300.36      252.73     15.75 o
   0   7   8      140.37      104.65      6.98 o
   2   7   8       82.39      102.85     42.76 o
   3   7   8        5.90       19.13     39.61 o
   4   7   8        9.12       -8.78     41.18 o
  -5   8   8       63.11       72.08     28.92 o
  -4   8   8       95.96       69.71     29.26 o
  -3   8   8       47.95       32.82     14.20 o
  -2   8   8      287.67      367.96     38.26 o
  -1   8   8      248.34      211.10     23.63 o
   1   8   8        6.53      -11.93     32.63 o
   0  -9   9       85.53       85.74     18.22 o
   1  -9   9       33.40       56.17     17.06 o
   2  -9   9       89.67       86.36     19.62 o
  -3  -8   9       60.36       79.22     43.43 o
  -2  -8   9       28.30       12.67     11.44 o
  -1  -8   9       30.19       44.80     11.27 o
   0  -8   9       38.62       59.33      9.25 o
   1  -8   9       55.60       63.34      9.85 o
   2  -8   9      147.24      127.49     30.38 o
   3  -8   9       23.04       55.32     19.85 o
   4  -8   9      116.36      127.98     25.93 o
  -4  -7   9       58.98       62.34     44.33 o
  -3  -7   9        1.36       -0.87      9.72 o
  -2  -7   9       25.03       33.86     17.85 o
  -1  -7   9      135.45      140.92     15.98 o
   0  -7   9      195.38      167.05     14.95 o
   1  -7   9      235.21      219.10     16.79 o
   2  -7   9      129.28      170.93     16.51 o
   3  -7   9      237.43      262.02     20.69 o
   4  -7   9      161.50      198.89     51.54 o
   5  -7   9       17.44       23.97     21.19 o
  -5  -6   9       18.46       13.41     15.42 o
  -4  -6   9      296.95      283.44     23.10 o
  -3  -6   9       55.10       53.87      8.99 o
  -2  -6   9       22.36       18.29      8.43 o
  -1  -6   9      142.17      132.02     10.91 o
   0  -6   9      216.23      235.02     25.77 o
   1  -6   9       19.69       27.23     14.18 o
   2  -6   9      191.67      234.53     47.82 o
   3  -6   9      886.43      878.76     36.32 o
   4  -6   9      187.14      166.84     32.25 o
   5  -6   9      242.81      274.86     32.07 o
   6  -6   9       97.88      134.15     23.61 o
  -6  -5   9       77.77      112.61     20.89 o
  -5  -5   9      207.09      200.18     15.30 o
  -4  -5   9      132.01      116.89     12.83 o
  -3  -5   9      614.54      625.51     19.78 o
  -2  -5   9      210.29      202.24     13.71 o
  -1  -5   9       93.56      116.50      7.89 o
   0  -5   9       41.19       55.61      9.09 o
   1  -5   9       28.20       42.91     10.58 o
   2  -5   9        5.29       26.56     15.08 o
   3  -5   9      364.91      318.08     19.79 o
   4  -5   9       25.01       43.87     25.54 o
   5  -5   9        3.03        2.31     14.85 o
   6  -5   9       11.52       12.12     26.48 o
   7  -5   9      148.11      160.58     30.39 o
  -7  -4   9       69.26       53.11     14.75 o
  -6  -4   9      314.45      323.25     18.00 o
  -5  -4   9      487.68      473.00     15.66 o
  -4  -4   9      483.37      471.26     17.58 o
  -3  -4   9     2070.74     1995.37     33.96 o
  -2  -4   9      830.90      769.26     16.16 o
  -1  -4   9     1099.76     1120.78     17.44 o
   0  -4   9      342.07      326.25     17.26 o
   1  -4   9        2.72       -0.67      6.41 o
   2  -4   9       32.24       32.35      6.08 o
   3  -4   9      224.91      239.10     20.45 o
   4  -4   9       14.08       10.14     13.22 o
   5  -4   9       22.10       16.84     17.78 o
   6  -4   9      148.46      130.97     19.59 o
   7  -4   9       23.78       24.84     20.59 o
  -7  -3   9        1.39       -0.16     10.12 o
  -6  -3   9      227.51      253.19     18.16 o
  -5  -3   9       53.07       53.32      8.67 o
  -4  -3   9        7.11        7.63      7.44 o
  -3  -3   9     1179.90     1124.56     34.82 o
  -2  -3   9     2359.33     2275.79     31.53 o
  -1  -3   9     2144.37     2068.37     29.49 o
   0  -3   9     1830.91     1808.73     25.26 o
   1  -3   9     1217.49     1200.86     32.18 o
   2  -3   9      948.04      931.79     18.45 o
   3  -3   9      197.76      184.89     41.18 o
   4  -3   9        1.81      -10.57     10.57 o
   5  -3   9       25.40       25.27     12.31 o
   6  -3   9        2.27        9.83     12.72 o
   7  -3   9       11.03       -2.69     16.31 o
  -8  -2   9       12.06       13.05     19.58 o
  -7  -2   9      155.37      164.76     20.42 o
  -6  -2   9        2.08       -0.01      9.92 o
  -5  -2   9      276.07      276.54     14.16 o
  -4  -2   9      403.49      404.66     16.02 o
  -3  -2   9     1076.60     1058.11     26.54 o
  -2  -2   9      827.33      746.70     17.59 o
  -1  -2   9      767.81      748.07     21.75 o
   0  -2   9     1915.24     1790.52     29.90 o
   1  -2   9     1797.13     1659.47     66.50 o
   2  -2   9     1844.73     1698.90     44.78 o
   3  -2   9     1098.62     1100.49     36.01 o
   4  -2   9      358.40      363.43     11.13 o
   5  -2   9      720.61      757.05     24.24 o
   6  -2   9      171.10      154.94     12.03 o
   7  -2   9        0.58        7.46     12.72 o
  -8  -1   9        2.96       13.02     21.65 o
  -7  -1   9      161.50      171.38     15.21 o
  -6  -1   9      232.30      228.98     14.68 o
  -5  -1   9      630.18      656.57     31.69 o
  -4  -1   9      256.18      284.30     15.29 o
  -3  -1   9       73.52      105.54      9.55 o
  -2  -1   9      609.54      688.04     16.61 o
  -1  -1   9     2359.13     2318.21     45.17 o
   0  -1   9      335.65      386.94     15.75 o
   1  -1   9      122.41      122.02     28.58 o
   2  -1   9     1368.72     1315.19     48.84 o
   3  -1   9     1879.67     1716.45     45.68 o
   4  -1   9     1269.91     1248.70     19.92 o
   5  -1   9      375.06      377.35     12.40 o
   6  -1   9       26.79       31.03      9.44 o
   7  -1   9       91.29       66.48     10.89 o
  -8   0   9      106.50      116.56     21.59 o
  -7   0   9      110.73      111.55     14.05 o
  -6   0   9      896.62      912.74     24.47 o
  -5   0   9     2450.31     2408.66     44.87 o
  -4   0   9      444.82      438.67     21.35 o
  -3   0   9      433.66      350.55     22.21 o
  -2   0   9     2182.61     2670.57     47.62 o
  -1   0   9       24.42       26.04     10.05 o
   0   0   9      579.80      671.88     20.25 o
   1   0   9     3121.42     3467.63     58.24 o
   2   0   9     7278.49     7972.37    205.92 o
   3   0   9     1209.15     1190.96     31.73 o
   4   0   9      168.07      192.08     19.58 o
   5   0   9      367.35      350.38     11.75 o
   6   0   9       93.58      118.06     35.84 o
   7   0   9      240.80      246.62     13.09 o
  -8   1   9        5.02        7.89     14.58 o
  -7   1   9        2.54       19.71     11.93 o
  -6   1   9     2607.90     2523.57     56.15 o
  -5   1   9     1528.30     1580.36     32.81 o
  -4   1   9      398.88      445.38     20.15 o
  -3   1   9      947.98      853.50     24.90 o
  -2   1   9       36.35        6.87      8.10 o
  -1   1   9      384.34      372.26     13.78 o
   0   1   9      670.25      746.39     19.01 o
   1   1   9      404.57      526.00     17.55 o
   2   1   9       62.41       71.79     15.08 o
   3   1   9      187.87      137.96     17.55 o
   4   1   9      139.76      154.36      9.12 o
   5   1   9      978.95      972.37     23.36 o
   6   1   9      454.29      497.81     18.05 o
   7   1   9      526.01      534.68     21.42 o
  -8   2   9       76.89       72.17     17.65 o
  -7   2   9       80.13       89.96     13.99 o
  -6   2   9      323.36      283.02     19.42 o
  -5   2   9      191.45      200.86     16.63 o
  -4   2   9     1125.24     1200.17     53.56 o
  -3   2   9      973.07      931.76     26.96 o
  -2   2   9     2530.82     2501.96     59.99 o
  -1   2   9     2078.56     1972.33     45.99 o
   0   2   9     2597.18     2655.45     64.48 o
   1   2   9      422.53      419.23     11.25 o
   2   2   9      452.50      471.03     21.60 o
   3   2   9      420.04      400.19     18.68 o
   4   2   9      236.48      227.41      9.00 o
   5   2   9      362.30      361.56     25.64 o
   6   2   9       79.23       95.28     23.20 o
   7   2   9       12.67       16.28      8.89 o
  -8   3   9        0.08        1.96     16.30 o
  -7   3   9       62.59       66.09     27.25 o
  -6   3   9        8.21        2.32     11.55 o
  -5   3   9       37.29       28.01     10.29 o
  -4   3   9        5.07        5.35     22.73 o
  -3   3   9      420.88      361.85     22.09 o
  -2   3   9     2572.44     2540.01     63.15 o
  -1   3   9     1029.13     1024.79     48.27 o
   0   3   9      446.68      410.03     12.42 o
   1   3   9     1833.54     1837.71     30.50 o
   2   3   9      988.98      972.66     19.80 o
   3   3   9      199.87      194.94      6.49 o
   4   3   9      164.14      160.54      8.24 o
   5   3   9       31.05       29.41      4.74 o
   6   3   9       53.10       14.85     18.00 o
  -8   4   9        2.23       -5.53     10.40 o
  -7   4   9        0.14       11.68     14.53 o
  -6   4   9        9.26      -13.96     13.96 o
  -5   4   9      288.36      240.58     22.39 o
  -4   4   9      171.84      159.06     33.87 o
  -3   4   9      241.93      237.62     17.78 o
  -2   4   9      903.92      875.42     28.09 o
  -1   4   9      575.03      557.34     15.12 o
   0   4   9       31.44       32.95      6.98 o
   1   4   9      322.88      310.27      9.51 o
   2   4   9      262.44      254.50     10.58 o
   4   4   9      245.48       58.51     35.78 o
   5   4   9       50.72       78.09     24.31 o
   6   4   9       70.64       64.81     25.66 o
  -7   5   9       28.69       34.16     10.99 o
  -6   5   9       54.10       45.89     16.03 o
  -5   5   9        9.08       -3.02     12.52 o
  -4   5   9        0.09      -11.75     11.75 o
  -3   5   9        1.57        3.40      9.42 o
  -2   5   9      473.39      461.42     21.60 o
  -1   5   9      843.44      823.13     27.50 o
   0   5   9      219.99      220.67      7.48 o
   1   5   9      165.01      214.69     10.91 o
   3   5   9      785.12      753.46     41.41 o
   4   5   9      352.61      437.50     37.81 o
   5   5   9        3.00       25.21     23.63 o
  -7   6   9        0.74        3.83     23.07 o
  -6   6   9        0.72       -9.94      9.94 o
  -5   6   9       32.99       15.22     14.54 o
  -4   6   9       99.81       81.34     19.48 o
  -3   6   9       40.81       25.60     13.63 o
  -2   6   9        2.21       -2.30      9.90 o
  -1   6   9       75.98       78.16     11.93 o
   0   6   9       89.86      104.80      9.00 o
   3   6   9      456.05      493.31     63.24 o
   4   6   9      138.48       52.66     44.11 o
  -6   7   9      299.17      265.25     35.22 o
  -5   7   9      174.72      247.06     22.94 o
  -4   7   9       98.55       50.14     30.61 o
  -3   7   9        9.75        7.19      9.99 o
  -2   7   9       90.71      108.91     14.85 o
  -1   7   9        0.32       -7.41      7.41 o
   0   7   9       30.58       29.26      9.00 o
   2   7   9       16.42        5.63     19.35 o
   3   7   9       28.55       32.41     25.43 o
  -5   8   9       72.77       62.20     31.23 o
  -4   8   9        3.02       -4.40     20.23 o
  -3   8   9       66.26      130.85     37.92 o
  -2   8   9       72.12       33.53     23.63 o
   1  -9  10       31.31       49.41     17.79 o
  -2  -8  10      386.55      380.35     20.33 o
  -1  -8  10       72.72       80.77     30.16 o
   0  -8  10       73.59       80.64     11.44 o
   1  -8  10       63.58       64.86     16.50 o
   2  -8  10       90.37      112.35     18.57 o
   3  -8  10        7.93       14.71     14.19 o
   4  -8  10        0.34       22.63     19.89 o
  -4  -7  10        8.11       23.31     19.14 o
  -3  -7  10      182.20      181.20     21.08 o
  -2  -7  10      429.89      445.18     24.98 o
  -1  -7  10      311.93      328.30     27.23 o
   0  -7  10      691.38      628.69     28.69 o
   1  -7  10      448.75      515.97     22.59 o
   2  -7  10      211.16      283.81     32.97 o
   3  -7  10      136.88      172.25     23.86 o
   4  -7  10       47.20       30.00     19.96 o
   5  -7  10       19.53       23.30     17.52 o
  -5  -6  10        1.18        4.45     20.07 o
  -4  -6  10       24.69       16.35     10.10 o
  -3  -6  10      130.62      129.79     10.05 o
  -2  -6  10      445.00      475.95     21.79 o
  -1  -6  10       75.92       84.39     16.55 o
   0  -6  10       80.67      105.75     25.19 o
   1  -6  10      196.26      236.98     21.83 o
   2  -6  10      489.75      552.26     32.97 o
   3  -6  10      429.50      448.46     24.11 o
   4  -6  10      229.61      263.45     44.78 o
   5  -6  10      156.40      212.11     65.83 o
   6  -6  10       95.02      135.29     34.32 o
  -6  -5  10      120.89       96.67     11.03 o
  -5  -5  10       28.41       34.04     10.10 o
  -4  -5  10       59.39       65.86     11.41 o
  -3  -5  10       46.20       43.35      8.67 o
  -2  -5  10       10.75        6.58      6.28 o
  -1  -5  10      110.42      150.85     12.09 o
   0  -5  10      120.44      139.19     10.78 o
   1  -5  10      137.38      126.26     12.02 o
   2  -5  10      590.74      584.23     50.64 o
   3  -5  10      987.97     1110.31     83.27 o
   4  -5  10      438.97      378.56     23.40 o
   5  -5  10       68.16       59.31     17.13 o
   6  -5  10      107.19      107.39     20.89 o
   7  -5  10      119.71      173.34     26.21 o
  -7  -4  10      226.41      231.32     34.10 o
  -6  -4  10      234.88      255.51     15.59 o
  -5  -4  10      311.45      306.34     23.71 o
  -4  -4  10      258.24      267.41     18.53 o
  -3  -4  10      291.53      296.88     25.27 o
  -2  -4  10      587.76      594.61     15.01 o
  -1  -4  10        0.32       -5.12      7.32 o
   0  -4  10      182.34      199.90     18.05 o
   1  -4  10       28.15       45.06     12.27 o
   2  -4  10        1.75        1.53      5.29 o
   3  -4  10       38.63       31.46     12.17 o
   4  -4  10       19.21       16.30     14.89 o
   5  -4  10      470.82      539.71     26.38 o
   6  -4  10      301.85      271.31     24.43 o
   7  -4  10      181.91      210.78     25.12 o
  -7  -3  10      523.02      593.24     38.61 o
  -6  -3  10      763.66      776.20     28.76 o
  -5  -3  10      811.43      826.05     58.48 o
  -4  -3  10      378.48      374.16     13.27 o
  -3  -3  10      304.43      314.90     22.90 o
  -2  -3  10     1578.87     1500.73     26.14 o
  -1  -3  10      342.00      348.45     11.70 o
   0  -3  10     1154.23     1157.72     19.44 o
   1  -3  10       24.34       31.01      7.00 o
   2  -3  10        4.37        7.04      6.98 o
   3  -3  10       24.34       19.86      5.42 o
   4  -3  10       48.59       49.30      9.16 o
   5  -3  10       24.05       27.26     17.55 o
   6  -3  10      115.12      163.02     30.83 o
   7  -3  10      320.46      358.37     37.92 o
  -7  -2  10       28.27       32.95     21.13 o
  -6  -2  10       61.98       65.58     15.31 o
  -5  -2  10        6.97      -11.26     14.59 o
  -4  -2  10      495.09      461.08     22.17 o
  -3  -2  10     1140.62     1143.47     25.79 o
  -2  -2  10     3547.03     3494.50     52.99 o
  -1  -2  10     7108.71     7581.37    115.40 o
   0  -2  10     3196.19     3137.88     41.52 o
   1  -2  10     1116.92     1064.93     28.10 o
   2  -2  10     1134.17     1239.35     37.58 o
   3  -2  10     1157.70     1281.88     61.44 o
   4  -2  10        5.35        2.59      4.00 o
   5  -2  10        9.01        2.41      4.56 o
   6  -2  10      302.65      335.87     16.57 o
   7  -2  10       81.36       85.76     20.34 o
  -8  -1  10       26.79       32.47     13.19 o
  -7  -1  10        0.60       10.71     13.98 o
  -6  -1  10       62.86       98.97     14.09 o
  -5  -1  10        1.93        2.62      9.32 o
  -4  -1  10      129.92      155.38     12.76 o
  -3  -1  10       25.56       16.34      7.71 o
  -2  -1  10      949.06      968.67     32.85 o
  -1  -1  10     2918.75     3004.22     57.80 o
   0  -1  10     1095.29     1006.61     22.38 o
   1  -1  10     1521.18     1374.70     26.18 o
   2  -1  10     1742.92     1847.43     46.36 o
   3  -1  10      936.32      938.01     31.73 o
   4  -1  10      347.98      372.57     24.64 o
   5  -1  10       17.35       11.02      6.27 o
   6  -1  10       49.72       51.68     11.97 o
   7  -1  10        1.39       -1.24      6.69 o
  -8   0  10      194.86      215.37     30.13 o
  -7   0  10       78.02       80.62     15.08 o
  -6   0  10        7.55       -4.68      9.94 o
  -5   0  10      419.57      396.54     17.51 o
  -4   0  10      904.54      877.67     22.07 o
  -3   0  10        7.11       12.28      7.82 o
  -2   0  10      103.14       71.58     10.96 o
  -1   0  10       82.79      157.68     12.94 o
   0   0  10      255.75      289.39     12.40 o
   1   0  10      104.93      116.26     25.99 o
   2   0  10      501.81      470.93    182.74 o
   3   0  10      455.17      417.02     18.90 o
   4   0  10     1658.68     1634.72     37.58 o
   5   0  10     1277.33     1300.19     25.48 o
   6   0  10      558.89      596.58     18.85 o
   7   0  10       18.67       26.43     10.31 o
  -8   1  10       14.71       -0.16     10.82 o
  -7   1  10        5.40       14.05     11.77 o
  -6   1  10      266.81      253.56     27.73 o
  -5   1  10      151.43      148.43     18.78 o
  -4   1  10        0.80        3.95      9.81 o
  -3   1  10       65.75       69.31     12.47 o
  -2   1  10      118.19      120.85     14.92 o
  -1   1  10     2355.18     2298.03     45.74 o
   0   1  10      818.05      741.22     29.93 o
   1   1  10      340.54      266.86     15.99 o
   2   1  10      779.51      786.20     15.90 o
   3   1  10      678.30      653.09     20.93 o
   4   1  10      420.19      415.06     31.51 o
   5   1  10       32.20       47.57      7.29 o
   6   1  10       50.60       43.07      9.30 o
   7   1  10      148.56      125.93     37.96 o
  -8   2  10       96.17       87.97     18.98 o
  -7   2  10      240.40      301.47     30.90 o
  -6   2  10      128.60      105.52     14.19 o
  -5   2  10      483.32      456.95     18.44 o
  -4   2  10       98.56      117.16     36.35 o
  -3   2  10      282.74      330.77     30.27 o
  -2   2  10      338.68      332.98     15.75 o
  -1   2  10       43.27       32.54     10.15 o
   0   2  10       49.18       52.47      8.83 o
   1   2  10       57.45       73.86     18.79 o
   2   2  10      546.61      526.48     18.90 o
   3   2  10      151.06      148.31     18.00 o
   4   2  10     1345.34     1371.34     50.86 o
   5   2  10      588.58      533.48     14.59 o
   6   2  10      189.19      208.89     14.18 o
   7   2  10       21.76        2.01      7.86 o
  -8   3  10       93.62       77.06     36.37 o
  -7   3  10      118.59      105.14     22.24 o
  -6   3  10      149.10      134.07     13.59 o
  -5   3  10       19.80       34.79     10.22 o
  -4   3  10        6.41       -3.07     19.35 o
  -3   3  10      292.75      298.34     18.83 o
  -2   3  10     1157.94     1200.35     33.61 o
  -1   3  10        8.86       -1.03     10.81 o
   0   3  10       22.98       25.51      5.99 o
   1   3  10      125.59      121.12      7.94 o
   2   3  10        1.64        8.78      9.90 o
   3   3  10      200.49      202.49     11.70 o
   4   3  10      449.41      401.11     18.87 o
   5   3  10       24.64       21.25      5.48 o
   6   3  10       99.46      114.55     24.76 o
  -8   4  10       40.44       15.72     12.83 o
  -7   4  10       28.63       24.71     13.22 o
  -6   4  10      115.08      142.65     21.60 o
  -5   4  10      412.76      381.51     24.89 o
  -4   4  10      689.97      717.71     34.34 o
  -3   4  10      315.97      291.49     23.07 o
  -2   4  10     1422.98     1446.88     31.88 o
  -1   4  10      197.51      212.86     16.65 o
   0   4  10      105.98      120.40      8.70 o
   1   4  10       57.95       46.81     11.48 o
   2   4  10       89.88       73.37      4.50 o
   4   4  10        0.53        4.50     16.20 o
   5   4  10       22.95       33.53     36.68 o
   6   4  10        0.51       -1.58     18.90 o
  -7   5  10        2.47       -6.26     12.81 o
  -6   5  10        7.49        2.17     11.74 o
  -5   5  10      276.43      308.63     66.39 o
  -4   5  10      184.28      212.53     18.64 o
  -3   5  10      502.61      520.80     57.39 o
  -2   5  10     1160.16     1167.30     31.92 o
  -1   5  10     1186.97     1183.83     27.73 o
   0   5  10      229.10      241.35      8.18 o
   1   5  10       11.00       27.27      6.75 o
   4   5  10       34.34       53.56     23.63 o
   5   5  10       13.82       18.68     23.41 o
  -7   6  10        5.93        9.09     18.57 o
  -6   6  10       53.58        3.79      9.41 o
  -5   6  10      152.32      140.47     33.87 o
  -4   6  10      144.46      119.08     17.22 o
  -3   6  10      366.68      375.81     23.63 o
  -2   6  10      194.79      173.67     15.02 o
  -1   6  10      961.16      992.55     29.59 o
   0   6  10      476.39      486.05     19.80 o
   3   6  10       34.16       41.63     23.41 o
   4   6  10       35.81       27.68     25.88 o
  -6   7  10      162.02      132.35     28.55 o
  -5   7  10       34.09       57.08     17.36 o
  -4   7  10      247.36      228.36     24.30 o
  -3   7  10      112.20       98.30     22.90 o
  -2   7  10       19.90       40.91      9.51 o
  -1   7  10      258.10      288.55     18.12 o
   0   7  10      184.34      161.59     12.83 o
   2   7  10      237.88      270.73     34.43 o
   3   7  10      112.70      100.60     31.28 o
  -4   8  10       76.72       77.22     19.87 o
  -3   8  10      100.28       97.92     17.92 o
  -2   8  10        1.19        7.33      9.84 o
  -2  -8  11      138.97      158.18     34.66 o
  -1  -8  11       23.68        5.14     12.40 o
   0  -8  11       24.91        3.53     11.75 o
   1  -8  11       71.91       51.98     22.50 o
   2  -8  11        1.39      -12.90     15.89 o
   3  -8  11        2.85       -2.72     16.29 o
   4  -8  11      168.55      228.49     68.98 o
  -4  -7  11      202.22      207.03     18.15 o
  -3  -7  11      143.28      193.42     20.70 o
  -2  -7  11      437.24      407.35     25.65 o
  -1  -7  11      210.61      211.86     18.23 o
   0  -7  11      322.59      301.34     26.33 o
   1  -7  11      167.68      181.16     23.86 o
   2  -7  11        7.09       14.44     14.93 o
   3  -7  11       10.17        0.17     13.89 o
   4  -7  11        0.76       -0.97     15.13 o
   5  -7  11        7.88       24.63     26.78 o
  -5  -6  11       31.05       30.80     10.17 o
  -4  -6  11       51.53       41.88     10.61 o
  -3  -6  11      180.00      180.55     23.26 o
  -2  -6  11     1664.05     1660.39     29.96 o
  -1  -6  11      652.30      605.92     17.49 o
   0  -6  11      607.28      548.18     45.23 o
   1  -6  11      227.01      251.36     30.16 o
   2  -6  11       51.58       41.41     17.55 o
   3  -6  11        2.24       -4.42     12.07 o
   4  -6  11       27.83       24.62     18.78 o
   5  -6  11        9.07       28.75     16.88 o
   6  -6  11       10.00        0.53     15.63 o
  -6  -5  11       43.56       22.23     11.87 o
  -5  -5  11       35.70       37.42      9.07 o
  -4  -5  11        5.58        6.73     16.17 o
  -3  -5  11       45.52       46.34      9.23 o
  -2  -5  11      160.65      174.26     16.44 o
  -1  -5  11      306.55      349.26     22.17 o
   0  -5  11      347.56      360.60     33.76 o
   1  -5  11      340.93      411.10     21.23 o
   2  -5  11      848.61      847.80     27.57 o
   3  -5  11     1189.67     1252.72     37.19 o
   4  -5  11      593.71      677.00     39.72 o
   5  -5  11       35.74       66.34     17.72 o
   6  -5  11        9.40      -23.09     23.09 o
  -6  -4  11       61.14       79.44     12.19 o
  -5  -4  11        0.62      -10.41     10.41 o
  -4  -4  11      131.64      101.52     20.26 o
  -3  -4  11      486.18      453.71     35.30 o
  -2  -4  11      139.16      158.61     13.14 o
  -1  -4  11       51.16       61.45      9.87 o
   0  -4  11       19.26       20.26      9.57 o
   1  -4  11      408.62      404.86     19.72 o
   2  -4  11      236.19      247.26     42.98 o
   3  -4  11       29.24       24.84      3.31 o
   4  -4  11        3.98        7.48     23.29 o
   5  -4  11      306.75      349.28    138.86 o
   6  -4  11      395.02      464.75     32.86 o
   7  -4  11      137.23      150.82     24.03 o
  -7  -3  11      141.87      154.28     15.48 o
  -6  -3  11      413.90      426.40     19.70 o
  -5  -3  11      493.79      505.49     18.16 o
  -4  -3  11      174.12      162.84     20.11 o
  -3  -3  11      169.80      179.38     13.60 o
  -2  -3  11       26.69       25.82      9.08 o
  -1  -3  11      535.59      564.08     16.84 o
   0  -3  11      175.40      195.82      9.55 o
   1  -3  11        2.81        9.11      7.93 o
   2  -3  11      237.00      197.73     13.50 o
   3  -3  11      476.02      492.04     10.71 o
   4  -3  11      304.61      272.60     50.64 o
   5  -3  11      188.86      201.10     54.35 o
   6  -3  11       79.31      111.06     18.04 o
   7  -3  11       52.38       79.62     19.19 o
  -7  -2  11        2.03       12.33     12.19 o
  -6  -2  11        4.97       18.65     11.88 o
  -5  -2  11      798.01      803.93     22.30 o
  -4  -2  11     2572.00     2513.20     43.98 o
  -3  -2  11      719.37      682.04     18.88 o
  -2  -2  11      216.37      208.88     24.45 o
  -1  -2  11      759.85      864.66     19.90 o
   0  -2  11       24.91       31.27     12.20 o
   1  -2  11      259.15      274.07     13.92 o
   2  -2  11     1140.13     1089.01     36.68 o
   3  -2  11     2125.28     2275.47     64.36 o
   4  -2  11      392.95      420.26     22.81 o
   5  -2  11        2.35        7.21      6.37 o
   6  -2  11      378.07      319.15     40.10 o
   7  -2  11        3.52       17.85     17.98 o
  -8  -1  11        2.26      -10.73     16.51 o
  -7  -1  11      120.10      126.52     17.87 o
  -6  -1  11       53.00       49.36     13.81 o
  -5  -1  11     1502.51     1500.79     35.44 o
  -4  -1  11      737.93      764.46     24.71 o
  -3  -1  11       93.73      100.06     11.61 o
  -2  -1  11      509.35      430.26     14.11 o
  -1  -1  11       91.97       81.25     12.83 o
   0  -1  11      976.50     1005.40     27.51 o
   1  -1  11     1078.14     1050.36     23.46 o
   2  -1  11      255.68      375.83     20.70 o
   3  -1  11       71.06       80.79     24.53 o
   4  -1  11        0.44       -8.05     14.63 o
   5  -1  11       42.92       44.03     10.95 o
   6  -1  11       85.63       77.34      8.80 o
   7  -1  11      255.59      287.20     16.92 o
  -8   0  11        1.20       -8.01     17.38 o
  -7   0  11        6.34       28.40     12.48 o
  -6   0  11      115.63      148.22     26.18 o
  -5   0  11      614.20      571.88     36.40 o
  -4   0  11      139.97      194.76     15.20 o
  -3   0  11     1400.23     1463.71     38.35 o
  -2   0  11     1095.05     1017.19     62.90 o
  -1   0  11      506.78      435.17     20.02 o
   0   0  11       83.95      100.39     11.85 o
   1   0  11      484.09      486.47     18.45 o
   2   0  11      316.91      306.52     12.33 o
   3   0  11      117.55       87.32     21.60 o
   4   0  11       93.37       98.42     17.36 o
   5   0  11      139.56      141.50     10.81 o
   6   0  11        0.11       -2.86      7.62 o
   7   0  11       36.12       21.52     11.02 o
  -8   1  11       59.22       44.72     23.75 o
  -7   1  11       34.97       50.10     15.43 o
  -6   1  11      321.89      343.21     20.22 o
  -5   1  11      116.64      111.00     12.96 o
  -4   1  11      486.25      510.40     20.95 o
  -3   1  11      123.03      167.10     31.62 o
  -2   1  11      473.45      370.00     17.06 o
  -1   1  11     3776.53     3650.23     61.61 o
   0   1  11     1236.57     1220.35     27.86 o
   1   1  11      237.96      203.01     12.16 o
   2   1  11     1548.01     1601.01     55.92 o
   3   1  11      569.52      632.39     22.50 o
   4   1  11       15.24       24.16     10.35 o
   5   1  11        7.39       11.07      7.13 o
   6   1  11       29.78       24.48     10.57 o
   7   1  11       72.54       50.22     15.89 o
  -8   2  11       30.91       36.06     16.52 o
  -7   2  11       35.46       24.78     16.62 o
  -6   2  11       15.36       21.00     13.25 o
  -5   2  11        0.10      -10.08     10.08 o
  -4   2  11      112.14      116.17     20.37 o
  -3   2  11       81.75       89.55     14.16 o
  -2   2  11     1092.46     1071.02     32.10 o
  -1   2  11     2178.99     2102.68     37.91 o
   0   2  11     1669.58     1586.23     27.92 o
   1   2  11      142.31      137.02     31.17 o
   2   2  11      481.15      515.54     12.38 o
   3   2  11       10.70       11.03      7.65 o
   4   2  11      599.03      661.20     17.43 o
   5   2  11      513.62      575.19     15.91 o
   6   2  11       50.18       41.80      7.94 o
   7   2  11        1.16       28.58     19.35 o
  -8   3  11       24.30       42.65     26.60 o
  -7   3  11       83.55       85.32     22.02 o
  -6   3  11       92.32       90.40     17.95 o
  -5   3  11       16.32       18.59     10.00 o
  -4   3  11       14.84       15.16     12.84 o
  -3   3  11        5.61        6.28     10.66 o
  -2   3  11       99.05       99.07     15.14 o
  -1   3  11      718.60      736.36     19.54 o
   0   3  11     1041.58      993.50     28.55 o
   1   3  11      266.81      284.83     14.43 o
   2   3  11     1169.39       58.06     19.58 o
   3   3  11     1194.22     1255.04     24.31 o
   4   3  11      965.64      950.14     21.56 o
   5   3  11      242.29      267.43     30.89 o
   6   3  11       67.46       60.99     38.03 o
  -7   4  11       28.60       41.87     18.78 o
  -6   4  11       54.90       47.82     15.28 o
  -5   4  11      183.49      190.29     24.56 o
  -4   4  11      274.41      277.49     62.90 o
  -3   4  11       56.38       63.03     18.79 o
  -2   4  11       94.68       96.84     15.16 o
  -1   4  11        2.07       -9.28      9.28 o
   0   4  11        1.32        2.37      6.98 o
   1   4  11        0.78       -0.71     12.15 o
   2   4  11       90.75      108.70     10.35 o
   3   4  11      475.43      430.74     12.38 o
   4   4  11      463.28      533.82     36.23 o
   5   4  11      138.73      135.70     28.36 o
   6   4  11       89.08       93.85     27.91 o
  -7   5  11      127.29       96.03     15.53 o
  -6   5  11      356.43      384.57     40.83 o
  -5   5  11      474.58      484.70     28.17 o
  -4   5  11      400.27      461.90     38.98 o
  -3   5  11       26.40       44.85     12.20 o
  -2   5  11       63.95       61.65     17.80 o
  -1   5  11      226.44      200.43     25.66 o
   0   5  11        7.91       -2.24      4.52 o
   1   5  11       16.51       16.27      6.30 o
   4   5  11       10.36       24.53     36.68 o
   5   5  11       18.51       27.46     24.76 o
  -6   6  11      150.66      144.40     23.52 o
  -5   6  11      312.44      294.98     24.87 o
  -4   6  11      509.60      538.66     30.32 o
  -3   6  11      240.09      241.25     20.88 o
  -2   6  11      770.76      877.48     35.06 o
  -1   6  11      392.97      431.92     34.21 o
   0   6  11      216.56      227.91      8.86 o
   3   6  11       40.71       -1.35     19.35 o
   4   6  11        0.30       18.90     25.21 o
  -5   7  11       79.99       53.25     48.61 o
  -4   7  11        1.47       14.96     15.89 o
  -3   7  11       11.52       32.02     14.23 o
  -2   7  11      321.13      336.68     50.86 o
  -1   7  11      739.58      710.34     31.73 o
   3   7  11      162.26      198.49     63.01 o
  -4   8  11      253.20      192.15     20.55 o
  -3   8  11        6.83        2.07     12.27 o
  -2   8  11       90.91      103.81     34.77 o
  -2  -8  12        5.27        1.24     19.24 o
  -1  -8  12        9.37      -10.58     26.56 o
   0  -8  12        2.16       30.16     31.28 o
   1  -8  12        0.88       -9.46     15.44 o
   2  -8  12        9.92       28.40     18.81 o
   3  -8  12       39.21       42.13     21.12 o
  -4  -7  12       93.28       56.34     12.68 o
  -3  -7  12        7.03       17.81     10.07 o
  -2  -7  12        0.67        4.41      9.99 o
  -1  -7  12        4.64       11.81     17.22 o
   0  -7  12        0.05       -8.78     14.85 o
   1  -7  12        0.26       -7.65     27.23 o
   2  -7  12       56.19       78.21     21.49 o
   3  -7  12       45.07       52.34     16.53 o
   4  -7  12        2.82        9.43     15.53 o
   5  -7  12        0.94        6.82     26.56 o
  -5  -6  12       59.13       54.74     10.71 o
  -4  -6  12      116.76      144.95     37.43 o
  -3  -6  12      168.17      146.41     12.52 o
  -2  -6  12      584.73      539.46     22.95 o
  -1  -6  12      523.01      527.80     25.15 o
   0  -6  12       11.05        6.67      8.53 o
   1  -6  12       67.23       37.88     11.76 o
   2  -6  12        7.71      -17.10     17.10 o
   3  -6  12       85.55      100.68     20.96 o
   4  -6  12       23.01       37.00     15.99 o
   5  -6  12       23.75       46.32     23.61 o
  -6  -5  12      204.40      247.68     37.06 o
  -5  -5  12      219.82      172.13     37.92 o
  -4  -5  12      314.28      282.54     15.10 o
  -3  -5  12      162.60      160.68     37.81 o
  -2  -5  12       27.13       45.94     19.04 o
  -1  -5  12      383.10      407.59     30.51 o
   0  -5  12      109.81      154.91     32.29 o
   1  -5  12      201.12      245.57     36.68 o
   2  -5  12       10.11        8.29     17.55 o
   3  -5  12       99.88       95.25     19.98 o
   4  -5  12      242.54      252.12     22.11 o
   5  -5  12        0.39        2.74     19.58 o
   6  -5  12       30.37        5.94     18.88 o
  -6  -4  12      256.44      273.48     32.88 o
  -5  -4  12      145.95      156.70     19.72 o
  -4  -4  12       16.22        4.30     10.52 o
  -3  -4  12      468.00      431.35     38.33 o
  -2  -4  12      383.70      370.45     14.42 o
  -1  -4  12      790.13      782.37     24.60 o
   0  -4  12     2264.43     2285.08     36.31 o
   1  -4  12     1867.18     1857.99     78.09 o
   2  -4  12      546.09      499.69     45.01 o
   3  -4  12       97.06       99.14     17.10 o
   4  -4  12      184.11      193.70     23.46 o
   5  -4  12       11.24       23.08     21.60 o
   6  -4  12        2.02       23.49     19.26 o
  -7  -3  12        8.30       11.71     15.68 o
  -6  -3  12       18.69       16.12     14.94 o
  -5  -3  12       75.52       76.51     13.36 o
  -4  -3  12       53.64       50.55     11.42 o
  -3  -3  12      149.13      144.58     17.96 o
  -2  -3  12      408.04      401.72     26.36 o
  -1  -3  12     1276.12     1254.89     23.81 o
   0  -3  12     1129.06     1118.30     21.13 o
   1  -3  12        7.83       16.41      6.06 o
   2  -3  12      220.73      235.74     15.55 o
   3  -3  12      784.28        6.08      4.73 o
   4  -3  12      176.84      242.60     60.65 o
   5  -3  12       25.47       24.84      7.72 o
   6  -3  12        0.42        9.86     19.02 o
   7  -3  12       26.62       44.81     27.68 o
  -7  -2  12      112.29      100.59     16.95 o
  -6  -2  12        1.28       11.14     10.28 o
  -5  -2  12       17.97       25.21     11.69 o
  -4  -2  12        1.72       -0.27      9.05 o
  -3  -2  12      817.52      805.76     27.17 o
  -2  -2  12       29.50       34.23      8.65 o
  -1  -2  12     1233.64     1165.29     24.60 o
   0  -2  12      616.46      586.80     23.33 o
   1  -2  12      116.04      128.48     15.46 o
   2  -2  12      457.45      426.24     25.43 o
   3  -2  12      754.13      768.99     33.76 o
   4  -2  12      257.73      224.58     16.30 o
   5  -2  12      706.09      708.78     15.52 o
   6  -2  12       42.08       43.31     10.03 o
   7  -2  12       13.81       17.08     14.42 o
  -7  -1  12       88.02       67.96     18.92 o
  -6  -1  12      121.22      112.40     14.06 o
  -5  -1  12      494.74      486.60     25.17 o
  -4  -1  12       98.33       93.07     13.54 o
  -3  -1  12       16.89        3.42     10.28 o
  -2  -1  12       34.22       15.05     12.19 o
  -1  -1  12       26.53       22.14      9.60 o
   0  -1  12      126.86       75.67     18.54 o
   1  -1  12      138.45      134.44     13.87 o
   2  -1  12     1055.11      752.78    250.48 o
   3  -1  12      924.79      864.19     33.08 o
   4  -1  12      363.79      389.38     17.31 o
   5  -1  12      525.21      531.72     22.61 o
   6  -1  12      141.06      158.37     30.06 o
   7  -1  12       99.31       81.51     18.82 o
  -8   0  12       20.39        9.09     14.99 o
  -7   0  12       90.74      102.76     28.57 o
  -6   0  12      528.99      536.79     46.69 o
  -5   0  12      205.74      243.92     15.66 o
  -4   0  12      151.11      158.64     21.74 o
  -3   0  12      343.56      336.95     22.19 o
  -2   0  12      501.72      494.28     20.02 o
  -1   0  12      307.30      272.69     14.51 o
   0   0  12      164.99      210.85     15.52 o
   1   0  12       15.86       31.28     10.35 o
   2   0  12       27.45       29.61     10.13 o
   3   0  12      482.80      482.96     22.96 o
   4   0  12      347.42      371.82     15.98 o
   5   0  12      279.97      318.12     23.90 o
   6   0  12      208.07      203.12     18.70 o
   7   0  12      183.88      200.15     13.27 o
  -8   1  12       36.30       19.79     18.61 o
  -7   1  12      349.13      305.53     24.96 o
  -6   1  12      762.27      784.06     33.67 o
  -5   1  12      757.96      768.35     32.24 o
  -4   1  12      709.39      742.71     25.72 o
  -3   1  12      208.47      245.46     22.17 o
  -2   1  12      406.45      411.67     18.71 o
  -1   1  12     1156.14     1156.61     26.53 o
   0   1  12       59.30       77.81     22.73 o
   1   1  12        4.19        7.23      9.90 o
   2   1  12      270.30      261.43     11.37 o
   3   1  12      144.85      150.33     23.63 o
   4   1  12       29.15       23.08     20.48 o
   5   1  12      204.70      204.92     13.67 o
   6   1  12       78.91       68.08     15.83 o
   7   1  12       27.32       29.53      9.13 o
  -8   2  12        0.13       35.23     32.97 o
  -7   2  12       30.10       36.22     17.40 o
  -6   2  12      194.60      246.55     20.45 o
  -5   2  12      331.31      412.39     25.54 o
  -4   2  12      379.40      354.90     33.31 o
  -3   2  12     1298.95     1242.93     59.98 o
  -2   2  12     1886.31     1915.32     40.98 o
  -1   2  12     4193.56     4150.61     79.64 o
   0   2  12     1675.35     1642.30    104.76 o
   1   2  12      579.00      544.93     17.55 o
   2   2  12       10.16        9.35      6.78 o
   3   2  12      168.80      139.98     20.03 o
   4   2  12      107.36      142.45     28.13 o
   5   2  12      113.57      122.75     13.92 o
   6   2  12        2.82        6.12      7.59 o
  -8   3  12        0.38       -6.13     18.23 o
  -7   3  12       51.62       45.86     21.74 o
  -6   3  12       38.15       36.22     17.18 o
  -5   3  12       46.07       60.56     27.94 o
  -4   3  12      422.33      471.72     60.20 o
  -3   3  12      124.72      146.80     18.68 o
  -2   3  12      897.01      902.47     26.47 o
  -1   3  12     2451.23     2403.25     64.93 o
   0   3  12     1726.48     1679.16     29.95 o
   1   3  12      754.00      740.25     23.52 o
   2   3  12      916.69     1049.26     20.48 o
   3   3  12     1016.37     1030.05     24.98 o
   4   3  12      218.26      242.87     18.23 o
   5   3  12       60.38       29.93     10.13 o
   6   3  12        0.24       26.11     20.48 o
  -7   4  12        0.91       14.24     14.89 o
  -6   4  12       36.78       25.14     16.83 o
  -5   4  12        4.98       17.31     18.33 o
  -4   4  12       54.67       43.48     19.13 o
  -3   4  12       83.47       84.40     31.39 o
  -2   4  12      833.29      886.81     51.76 o
  -1   4  12      126.56      134.53     38.03 o
   0   4  12      875.09      849.28     21.18 o
   1   4  12      205.86      212.77     10.24 o
   2   4  12      273.81      301.57     10.80 o
   3   4  12      460.91      431.86     10.51 o
   5   4  12       61.36       43.66     23.63 o
  -7   5  12       82.93       88.23     14.86 o
  -6   5  12      569.95      474.60     38.03 o
  -5   5  12      256.43      300.34     27.34 o
  -4   5  12      153.13      142.04     17.79 o
  -3   5  12      271.34      256.64     21.43 o
  -2   5  12      141.60      153.25     23.41 o
  -1   5  12        2.76        8.03     11.54 o
   0   5  12      181.85      211.57     13.89 o
   1   5  12      119.15      108.99      8.30 o
   4   5  12       40.54       69.32     26.11 o
   5   5  12       45.21      -26.56     42.98 o
  -6   6  12      366.57      296.33     47.52 o
  -5   6  12      316.54      343.15     44.22 o
  -4   6  12       34.88       54.59     18.87 o
  -3   6  12      177.14      181.07     16.54 o
  -2   6  12        4.30       17.40     27.57 o
  -1   6  12        0.83        2.61      7.84 o
   0   6  12       33.45       67.95     18.23 o
   1   6  12       16.19        5.96      3.18 o
   4   6  12       59.60       29.03     27.68 o
  -5   7  12      115.53       85.42     26.11 o
  -4   7  12      113.57      160.19     66.28 o
  -3   7  12      163.55      203.58     17.44 o
  -2   7  12      225.43      283.54     18.09 o
  -1   7  12      261.87      248.09     13.63 o
   3   7  12        0.32      -21.15     45.01 o
  -4   8  12      341.62      273.24     58.63 o
  -3   8  12      415.88      427.91     34.58 o
  -2   8  12      201.73      200.01     13.98 o
  -1  -8  13      221.30      238.55     27.91 o
   0  -8  13       81.19       88.89     23.18 o
   1  -8  13      117.11      177.87     39.16 o
   2  -8  13        6.75       13.14     46.59 o
   3  -8  13        1.29       19.25     16.44 o
  -3  -7  13       46.27       45.39     10.96 o
  -2  -7  13      458.80      383.41     26.38 o
  -1  -7  13      230.31      217.83     62.56 o
   0  -7  13       72.20       73.59     34.21 o
   1  -7  13       70.33       91.14     23.63 o
   2  -7  13       95.34      118.42     22.73 o
   3  -7  13      171.97      147.67     30.83 o
   4  -7  13       43.95       91.55     30.27 o
  -5  -6  13       59.53       44.30     13.40 o
  -4  -6  13        1.02        8.32     10.76 o
  -3  -6  13      154.95      138.91     21.22 o
  -2  -6  13      473.67      416.52     19.44 o
  -1  -6  13       12.90       14.63     10.71 o
   0  -6  13       52.27       60.64     14.71 o
   1  -6  13       16.90       29.91     22.84 o
   2  -6  13       66.08       33.08     19.35 o
   3  -6  13      154.00      214.23     55.59 o
   4  -6  13        5.63       -1.17     22.56 o
   5  -6  13        3.52      -14.84     20.53 o
  -5  -5  13      122.73      103.35     14.71 o
  -4  -5  13      510.44      522.55     24.67 o
  -3  -5  13       54.05       63.24     14.73 o
  -2  -5  13       44.62       44.33     10.76 o
  -1  -5  13       47.32       48.75      9.18 o
   0  -5  13      120.90      131.12     10.29 o
   1  -5  13      217.66      254.70     31.39 o
   2  -5  13      333.06      305.56     12.72 o
   3  -5  13      184.52      177.34     26.11 o
   4  -5  13       68.98       38.62     16.31 o
   5  -5  13      157.52      178.47     29.26 o
   6  -5  13      174.06      199.42     43.02 o
  -6  -4  13      118.76       99.33     29.62 o
  -5  -4  13      111.00       90.59     12.89 o
  -4  -4  13      541.71      560.50     19.75 o
  -3  -4  13     1237.52     1220.18     33.58 o
  -2  -4  13      424.04      419.50     17.10 o
  -1  -4  13       23.48       22.61     10.05 o
   0  -4  13       20.23       38.82     10.08 o
   1  -4  13      409.17      376.57     15.31 o
   2  -4  13      424.30      434.56     29.59 o
   3  -4  13      400.52      335.26     31.62 o
   4  -4  13      593.76      635.09     74.15 o
   5  -4  13       79.90      100.55     22.66 o
   6  -4  13        1.19        9.40     29.71 o
  -7  -3  13       22.37        8.85     15.35 o
  -6  -3  13      170.43      169.14     25.44 o
  -5  -3  13      223.23      249.64     18.46 o
  -4  -3  13      894.69      854.33     25.05 o
  -3  -3  13     1175.55     1193.91     55.12 o
  -2  -3  13      628.09      665.39     21.47 o
  -1  -3  13      691.48      625.38     19.15 o
   0  -3  13       37.10       37.82      8.43 o
   1  -3  13        3.85        3.76     13.93 o
   2  -3  13       43.27       43.13     19.69 o
   3  -3  13       27.25       19.13     15.98 o
   4  -3  13       16.42        7.83     11.20 o
   5  -3  13        0.45        4.11      5.08 o
   6  -3  13       65.77       75.35     22.10 o
   7  -3  13       43.95       32.28     20.99 o
  -7  -2  13       11.12       32.60     14.28 o
  -6  -2  13       73.72       81.75     23.08 o
  -5  -2  13      162.83      128.31     17.81 o
  -4  -2  13      447.64      454.68     48.20 o
  -3  -2  13      524.21      528.39     20.66 o
  -2  -2  13     2254.17     2248.81     38.80 o
  -1  -2  13     2150.56     2146.95     39.83 o
   0  -2  13     1653.31     1631.15     36.09 o
   1  -2  13      536.58      568.06     28.36 o
   2  -2  13      514.16      510.19     46.59 o
   3  -2  13      209.52      283.11     23.86 o
   4  -2  13      103.37      103.86     17.38 o
   5  -2  13        1.92        2.25      7.64 o
   6  -2  13       38.30       44.54     10.52 o
   7  -2  13        8.92       -6.28     17.03 o
  -7  -1  13        1.60        3.26     19.07 o
  -6  -1  13       33.93       52.38     14.65 o
  -5  -1  13      160.79      116.89     22.83 o
  -4  -1  13       30.72       17.85     10.08 o
  -3  -1  13      206.67      243.99     20.36 o
  -2  -1  13      420.47      487.16     16.85 o
  -1  -1  13      385.24      311.87     20.65 o
   0  -1  13     1525.93     1367.11     39.50 o
   1  -1  13     1260.71     1260.10     29.17 o
   2  -1  13     1222.52     1152.17     28.48 o
   3  -1  13     1411.00     1450.44     46.36 o
   4  -1  13      223.96      261.24     28.47 o
   5  -1  13       90.80       91.40     12.27 o
   6  -1  13      176.57      212.86     31.55 o
   7  -1  13        3.39       -8.16     12.46 o
  -7   0  13       75.61       72.07     20.44 o
  -6   0  13      244.47      325.94     21.57 o
  -5   0  13       28.08       13.24     11.73 o
  -4   0  13        5.10       19.86     10.50 o
  -3   0  13        4.67        4.67     12.37 o
  -2   0  13      198.28      267.94     21.73 o
  -1   0  13      376.62      342.81     16.63 o
   0   0  13     1087.30     1111.40     31.05 o
   1   0  13      716.86      657.11     25.21 o
   2   0  13       75.00      105.68     27.79 o
   3   0  13     1224.54     1177.46     38.48 o
   4   0  13      438.47      399.20     34.55 o
   5   0  13      677.55      684.45     22.47 o
   6   0  13      304.83      287.62     21.16 o
   7   0  13       85.39       86.42     13.18 o
  -8   1  13       33.03       20.38     13.90 o
  -7   1  13      106.26      105.72     16.12 o
  -6   1  13      289.11      295.04     18.90 o
  -5   1  13      393.00      441.18     32.00 o
  -4   1  13       74.98       83.66     12.97 o
  -3   1  13      127.16      110.10     16.31 o
  -2   1  13        0.13       20.13     12.82 o
  -1   1  13       58.71       96.90     14.03 o
   0   1  13      260.31      266.20     15.89 o
   1   1  13      691.05      628.84     27.78 o
   2   1  13       12.95       25.04     18.57 o
   3   1  13       58.25       96.55     13.73 o
   4   1  13      151.39      167.85     13.28 o
   5   1  13      519.61      552.17     22.63 o
   6   1  13      214.73      244.21     12.81 o
  -8   2  13       60.41       29.62     28.52 o
  -7   2  13       46.34       59.77     36.90 o
  -6   2  13      298.49      265.45     51.59 o
  -5   2  13      301.26      345.85     31.97 o
  -4   2  13      291.92      331.75     23.47 o
  -3   2  13     1109.99     1101.68     40.79 o
  -2   2  13      523.06      523.92     31.17 o
  -1   2  13      946.88     1001.45     42.31 o
   0   2  13      421.58      399.39     17.70 o
   1   2  13      574.40      625.61     19.09 o
   2   2  13       25.79       27.82      8.65 o
   3   2  13      833.59      892.55     27.46 o
   4   2  13      776.04      774.60     30.16 o
   5   2  13       66.43       98.80     15.81 o
   6   2  13       33.85       29.08      9.34 o
  -7   3  13        1.52       13.19     12.32 o
  -6   3  13       18.76       28.26     12.28 o
  -5   3  13      289.18      364.27    102.96 o
  -4   3  13      591.05      660.11     34.17 o
  -3   3  13      383.48      424.63     28.01 o
  -2   3  13      589.04      621.50     22.66 o
  -1   3  13      531.70      543.43     22.17 o
   0   3  13      286.87      276.45     18.90 o
   1   3  13       20.30       10.91     10.01 o
   2   3  13       83.22      120.11     16.09 o
   3   3  13      170.80      187.69     11.93 o
   4   3  13       43.87       42.08      7.46 o
   5   3  13       19.80       26.66      6.61 o
   6   3  13        3.38       12.38     19.35 o
  -7   4  13       11.93       -2.43     11.76 o
  -6   4  13       30.16       54.27     15.06 o
  -5   4  13       71.60       87.46     32.63 o
  -4   4  13      140.79      192.12     48.50 o
  -3   4  13      608.96      619.08     38.15 o
  -2   4  13     1211.29     1234.95     46.36 o
  -1   4  13     1172.02     1235.53     49.62 o
   0   4  13      639.15      599.99     36.91 o
   1   4  13      258.26      257.07     10.40 o
   2   4  13      438.36      459.33     22.96 o
   3   4  13      264.00      263.68     10.47 o
   5   4  13        1.13      -12.60     21.60 o
  -7   5  13        5.85        2.45     14.46 o
  -6   5  13        5.70       13.01     19.46 o
  -5   5  13       17.38        8.81     24.70 o
  -4   5  13      141.11      138.04     18.11 o
  -3   5  13        4.55        3.04     10.02 o
  -2   5  13        8.55       16.08     11.28 o
  -1   5  13      196.52      203.99     11.61 o
   0   5  13      227.49      235.65     11.37 o
   1   5  13      622.44      576.63     16.44 o
   2   5  13      266.41      224.15      6.30 o
   4   5  13       92.85       98.35     28.58 o
  -6   6  13        4.22      -15.34     19.58 o
  -5   6  13       18.75        1.34     22.97 o
  -4   6  13        9.78       19.03     13.59 o
  -3   6  13      969.60      907.79     35.13 o
  -2   6  13        1.87        3.88     15.98 o
  -1   6  13      570.21      564.65     19.92 o
   0   6  13     1458.55     1371.62     27.79 o
   1   6  13      585.97      421.97     10.58 o
  -5   7  13        1.76        2.34     17.32 o
  -4   7  13      113.93      176.98     57.39 o
  -3   7  13       61.37       57.91     16.32 o
  -2   7  13        0.87      -15.07     15.42 o
  -1   7  13       13.31       11.98      8.48 o
  -3   8  13        3.02        5.60     10.98 o
  -2   8  13       62.03       58.16     10.90 o
  -1  -8  14      168.11      195.12     27.68 o
   0  -8  14      121.73       82.37     24.53 o
   1  -8  14       16.63       34.40     19.14 o
   2  -8  14        0.20       12.20     18.95 o
  -3  -7  14      187.26      222.74     33.51 o
  -2  -7  14       48.67       40.85     23.45 o
  -1  -7  14       89.44       50.98     22.05 o
   0  -7  14       87.88      136.29     56.60 o
   1  -7  14       64.41      138.63     26.33 o
   2  -7  14      159.23      178.26     44.22 o
   3  -7  14       54.25       56.21     32.86 o
   4  -7  14       15.61       17.06     23.52 o
  -4  -6  14      132.82      148.86     35.03 o
  -3  -6  14        1.37        3.80     10.41 o
  -2  -6  14       43.19       33.58     13.75 o
  -1  -6  14      325.82      339.44     15.66 o
   0  -6  14      764.37      695.54    106.79 o
   1  -6  14      913.51      851.00     30.18 o
   2  -6  14      359.79      293.07     56.15 o
   3  -6  14      128.91      152.05     25.54 o
   4  -6  14      118.47      152.83     22.17 o
   5  -6  14       79.43      107.12     38.03 o
  -5  -5  14        3.98        8.52     13.59 o
  -4  -5  14        2.77       13.19      9.83 o
  -3  -5  14      334.33      315.70     21.55 o
  -2  -5  14        2.08       12.66     10.10 o
  -1  -5  14       97.73      119.39     15.83 o
   0  -5  14      540.52      536.23     22.24 o
   1  -5  14     1630.69     1521.54     33.11 o
   2  -5  14      560.12      426.12     25.09 o
   3  -5  14      399.69      302.74     81.81 o
   4  -5  14      474.25      583.01     40.96 o
   5  -5  14      166.88      192.15     23.84 o
   6  -5  14       28.57       33.97     19.83 o
  -6  -4  14      204.00      222.62     31.04 o
  -5  -4  14       17.26       10.14     11.20 o
  -4  -4  14        1.51        2.50      9.05 o
  -3  -4  14      264.82      313.00     24.57 o
  -2  -4  14      235.65      242.88     30.72 o
  -1  -4  14      133.40      145.55     34.15 o
   0  -4  14      367.96      339.10     30.46 o
   1  -4  14       15.66        0.39      6.68 o
   2  -4  14       90.33       96.85     13.67 o
   3  -4  14      219.11      219.66      8.61 o
   4  -4  14      596.00      648.39     43.55 o
   5  -4  14      152.60      159.53     24.67 o
   6  -4  14      323.44      326.70     27.49 o
  -6  -3  14      306.41      332.60     19.64 o
  -5  -3  14      222.49      239.31     18.51 o
  -4  -3  14      637.93      612.60     27.82 o
  -3  -3  14      212.18      236.47     19.77 o
  -2  -3  14      286.93      265.35     16.42 o
  -1  -3  14      352.30      353.11     25.57 o
   0  -3  14        1.56       -3.35      8.52 o
   1  -3  14       67.43       71.37     12.70 o
   2  -3  14       77.26       88.63     30.94 o
   3  -3  14      173.19      266.01     42.08 o
   4  -3  14      188.82      236.84     28.69 o
   5  -3  14      171.22      129.49     22.84 o
   6  -3  14      176.11      242.17     37.36 o
  -7  -2  14        2.02       20.13     14.78 o
  -6  -2  14      188.87      199.26     17.42 o
  -5  -2  14      708.00      727.03     24.67 o
  -4  -2  14      401.87      392.97     19.81 o
  -3  -2  14      227.75      278.89     36.40 o
  -2  -2  14      830.25      772.22     24.79 o
  -1  -2  14      275.15      292.90     21.46 o
   0  -2  14      758.79      748.50     40.73 o
   1  -2  14       90.90       76.38     15.46 o
   2  -2  14       14.06        6.08     14.18 o
   3  -2  14       48.12       77.19     18.00 o
   4  -2  14        2.82      -12.83     15.30 o
   5  -2  14       12.20       10.23      6.32 o
   6  -2  14       18.99       -2.56     12.24 o
  -7  -1  14       12.24      -14.94     14.94 o
  -6  -1  14      109.04      104.63     19.91 o
  -5  -1  14      705.39      641.03     23.16 o
  -4  -1  14      379.93      378.23     30.04 o
  -3  -1  14      771.53      753.12     25.70 o
  -2  -1  14     1109.66     1139.43     26.48 o
  -1  -1  14      927.08      892.42     27.60 o
   0  -1  14      939.68      836.80     25.11 o
   1  -1  14      633.17      601.82     23.29 o
   2  -1  14      483.85      486.10     19.80 o
   3  -1  14      200.46      227.97     35.11 o
   4  -1  14        0.80       12.60     22.73 o
   5  -1  14       35.80       35.24      8.25 o
   6  -1  14        0.17       -3.85      9.01 o
  -7   0  14       19.16       16.46     18.47 o
  -6   0  14        1.10       -1.14     11.33 o
  -5   0  14      235.52      180.49     21.32 o
  -4   0  14      325.37      394.22     21.11 o
  -3   0  14        4.85        1.25     10.74 o
  -2   0  14       15.88       15.99     11.34 o
  -1   0  14      741.68      779.71     32.52 o
   0   0  14     1823.43     1807.40     37.88 o
   1   0  14      919.52      888.25     58.63 o
   2   0  14      273.12      222.16     14.15 o
   3   0  14      403.35      460.45     40.06 o
   4   0  14      124.02      148.53     29.03 o
   5   0  14       25.44       28.50      8.08 o
   6   0  14       89.74      103.59     19.59 o
  -7   1  14        0.17        8.02     16.15 o
  -6   1  14       21.17       -2.43     22.29 o
  -5   1  14       49.16       48.25     12.73 o
  -4   1  14       10.25        6.22     11.58 o
  -3   1  14      115.79      145.26     21.93 o
  -2   1  14      221.75      276.38     23.52 o
  -1   1  14      940.61      932.31     30.47 o
   0   1  14     1423.63     1396.24     31.50 o
   1   1  14     1210.32     1133.57     25.85 o
   2   1  14      377.64      402.09     18.81 o
   3   1  14       76.09      115.68     14.63 o
   4   1  14      153.71      185.14     21.94 o
   5   1  14      221.40      233.66     13.38 o
   6   1  14      148.83      154.97     26.87 o
  -7   2  14       14.81       -2.27     16.09 o
  -6   2  14      111.63      104.82     15.61 o
  -5   2  14      185.75      199.99     16.85 o
  -4   2  14       15.20        9.55     26.56 o
  -3   2  14        7.99        0.03     13.95 o
  -2   2  14       27.05       17.80     15.08 o
  -1   2  14     1227.35     1203.01     30.41 o
   0   2  14        5.19       16.17     19.80 o
   1   2  14        3.55        3.93      6.81 o
   2   2  14       63.43       68.70     10.52 o
   3   2  14      449.51      514.46     32.86 o
   4   2  14      378.51      370.10     16.42 o
   5   2  14       19.22       17.65     11.16 o
   6   2  14        2.60        0.60     10.31 o
  -7   3  14        2.85       -6.51     11.83 o
  -6   3  14       23.55       34.69     15.87 o
  -5   3  14      789.69      766.07     41.10 o
  -4   3  14      287.40      293.61     54.24 o
  -3   3  14      372.20      367.90     38.60 o
  -2   3  14       68.35       55.17     21.44 o
  -1   3  14      147.37      160.68     13.68 o
   0   3  14       24.90       26.69     16.43 o
   1   3  14      581.27      568.42     15.12 o
   2   3  14      100.87       99.91      7.98 o
   3   3  14      237.98      224.15     23.18 o
   4   3  14      476.64      496.67     22.62 o
   5   3  14       76.21       82.82     23.41 o
  -7   4  14       22.71       44.32     17.24 o
  -6   4  14      364.97      345.01     39.42 o
  -5   4  14      603.79      569.58     73.14 o
  -4   4  14      202.58      231.36     27.68 o
  -3   4  14        6.61        6.86     13.32 o
  -2   4  14      879.51      953.11     27.91 o
  -1   4  14        6.10       14.26      8.33 o
   0   4  14      125.50      134.92     16.28 o
   1   4  14      635.03      556.07     20.38 o
   2   4  14      205.63      193.87    118.49 o
   3   4  14       10.61       -2.71      6.98 o
   5   4  14        3.14       31.51     23.86 o
  -6   5  14      188.19      185.97     29.03 o
  -5   5  14      172.87      202.72     22.80 o
  -4   5  14      519.15      549.22     55.59 o
  -3   5  14       28.72       40.87     15.40 o
  -2   5  14       95.94       80.15     11.85 o
  -1   5  14      150.09      170.79     14.01 o
   0   5  14        6.54        7.33     11.25 o
   1   5  14      133.64      142.79      7.02 o
   2   5  14       22.86       15.75      7.65 o
   4   5  14        0.05       16.43     23.41 o
  -6   6  14        1.49       27.54     22.90 o
  -5   6  14       69.05       69.35     19.45 o
  -4   6  14      403.28      430.18     29.94 o
  -3   6  14      251.23      254.03     30.23 o
  -2   6  14      750.96      752.22     23.79 o
  -1   6  14      692.32      644.60     44.33 o
   0   6  14      250.32      246.55     12.16 o
  -5   7  14       23.71       24.88     20.72 o
  -4   7  14      145.99      107.28     21.80 o
  -3   7  14      160.00      107.77     51.99 o
  -2   7  14       98.31       96.06     12.41 o
  -1   7  14      195.75      219.74     19.09 o
  -2   8  14       13.06      -10.35     21.60 o
   0  -8  15        9.96       -1.13     29.26 o
   1  -8  15        7.44       -6.75     20.03 o
  -3  -7  15      231.39      228.36     22.05 o
  -2  -7  15       30.42       37.00     22.62 o
  -1  -7  15       25.73       10.20     12.15 o
   0  -7  15       17.93       24.42     14.83 o
   1  -7  15        0.32        6.98     31.51 o
   2  -7  15       32.66       17.10     22.05 o
   3  -7  15        0.33       -4.25     25.14 o
  -4  -6  15      250.20      291.11     25.16 o
  -3  -6  15      523.90      476.64     22.88 o
  -2  -6  15      544.56      522.13     25.93 o
  -1  -6  15      534.18      556.62     26.28 o
   0  -6  15       42.63       40.68     15.25 o
   1  -6  15       44.45       40.97     10.00 o
   2  -6  15       31.03       32.22     24.08 o
   3  -6  15       15.56        0.73     25.21 o
   4  -6  15       29.83       26.35     17.52 o
   5  -6  15       22.23       29.41     19.54 o
  -5  -5  15       63.44       64.23     23.04 o
  -4  -5  15       68.14       52.06     13.61 o
  -3  -5  15       91.51      105.80     21.39 o
  -2  -5  15      524.62      559.27     24.99 o
  -1  -5  15      171.81      166.10     17.22 o
   0  -5  15      145.39      144.19     21.84 o
   1  -5  15      449.28      421.58     22.78 o
   2  -5  15      247.44      222.94     38.15 o
   3  -5  15       82.37       59.65     39.50 o
   4  -5  15        4.14       -5.00     17.00 o
   5  -5  15        4.72       28.97     17.97 o
  -6  -4  15       21.32       21.17     14.23 o
  -5  -4  15       18.02       21.04     19.30 o
  -4  -4  15        5.03       13.86     13.18 o
  -3  -4  15        3.15        7.82     10.24 o
  -2  -4  15      230.97      248.27     30.88 o
  -1  -4  15     1474.93     1408.83     42.44 o
   0  -4  15     1157.15     1074.56     23.65 o
   1  -4  15      188.61      173.84     13.93 o
   2  -4  15       87.95       79.98      8.64 o
   3  -4  15      283.48      272.66     63.69 o
   4  -4  15      279.88      311.81     29.48 o
   5  -4  15       57.11       63.11     30.60 o
   6  -4  15       34.47       24.07     23.07 o
  -6  -3  15       13.78       13.46     17.07 o
  -5  -3  15       65.04       75.41     13.51 o
  -4  -3  15       69.25       70.05     12.67 o
  -3  -3  15       73.84       80.07     11.80 o
  -2  -3  15        0.65       -4.47      8.31 o
  -1  -3  15       21.14       40.26     11.35 o
   0  -3  15       38.14       48.50     11.26 o
   1  -3  15      163.73      195.60     18.76 o
   2  -3  15      260.65      276.26     12.89 o
   3  -3  15      114.19      105.55     22.05 o
   4  -3  15      290.43      249.58     29.03 o
   5  -3  15      185.78      220.87     30.72 o
   6  -3  15      141.21      206.93     48.05 o
  -7  -2  15       27.78       22.86     15.74 o
  -6  -2  15      100.12       93.34     15.36 o
  -5  -2  15      447.24      453.07     26.06 o
  -4  -2  15        0.74       -6.85     10.21 o
  -3  -2  15        1.93       -4.43     10.46 o
  -2  -2  15        3.90        8.67     15.38 o
  -1  -2  15       66.63       51.79     11.46 o
   0  -2  15      237.86      248.89     20.60 o
   1  -2  15      164.59      186.46     16.31 o
   2  -2  15      403.51      361.43     47.49 o
   3  -2  15      102.65       85.97     32.18 o
   4  -2  15      122.23      161.36     37.81 o
   5  -2  15        9.00       13.53      9.71 o
   6  -2  15      147.24      164.65     45.57 o
  -7  -1  15       13.25       33.98     14.07 o
  -6  -1  15       56.51       67.36     14.74 o
  -5  -1  15      194.61      183.31     27.11 o
  -4  -1  15      169.25      200.50     15.50 o
  -3  -1  15      166.09      184.40     15.15 o
  -2  -1  15      974.94      969.61     38.82 o
  -1  -1  15      179.05      201.79     17.04 o
   0  -1  15       60.82       54.47     14.59 o
   1  -1  15       12.81       15.38     10.40 o
   2  -1  15       37.29       35.80     12.83 o
   3  -1  15       33.80       50.41     16.43 o
   4  -1  15      256.98      251.83     23.86 o
   5  -1  15      158.09      195.23     22.50 o
   6  -1  15       92.76       85.84     20.08 o
  -7   0  15        8.37       12.47     14.13 o
  -6   0  15       28.02       42.32     14.96 o
  -5   0  15      335.06      312.35     19.43 o
  -4   0  15      344.89      380.21     27.14 o
  -3   0  15       35.61       21.29     13.93 o
  -2   0  15      245.01      290.98     56.15 o
  -1   0  15      128.42      159.80     15.64 o
   0   0  15      920.09      910.11     35.11 o
   1   0  15      158.23      165.79     13.84 o
   2   0  15      227.02      225.92     34.66 o
   3   0  15        0.79       11.03     13.05 o
   4   0  15      129.38      148.98     19.13 o
   5   0  15      282.80      289.18     28.08 o
   6   0  15       71.59       79.24     12.63 o
  -7   1  15       51.81       30.18     15.90 o
  -6   1  15      110.43      110.69     16.51 o
  -5   1  15      110.48      126.66     17.38 o
  -4   1  15       90.69      103.66     23.52 o
  -3   1  15      328.93      374.28     23.13 o
  -2   1  15      205.90      254.13     31.17 o
  -1   1  15      702.93      759.81     44.67 o
   0   1  15      388.03      388.09     32.74 o
   1   1  15      376.26      410.97     23.29 o
   2   1  15      268.52      315.92     23.54 o
   3   1  15        1.00       -4.73     10.58 o
   4   1  15       29.04       49.47     10.10 o
   5   1  15        0.84        2.26     13.73 o
   6   1  15        3.97        2.53      8.68 o
  -7   2  15        0.65       -4.84     12.62 o
  -6   2  15        6.32       19.92     15.30 o
  -5   2  15        4.81       19.33     12.24 o
  -4   2  15      118.54      152.40     23.65 o
  -3   2  15      324.28      335.87     22.20 o
  -2   2  15     1843.90     1924.16     66.58 o
  -1   2  15     6098.95     6057.51    125.38 o
   0   2  15      803.55      838.70     28.08 o
   1   2  15       17.21       23.69     10.82 o
   2   2  15       14.60       17.48     12.50 o
   3   2  15      220.59      254.98     17.78 o
   4   2  15      137.13      149.42     15.08 o
   5   2  15       20.39       25.56      9.14 o
   6   2  15       16.24       22.68     10.42 o
  -7   3  15        1.42       -9.97     15.91 o
  -6   3  15       18.02       38.45     13.73 o
  -5   3  15        0.23       -3.74     14.31 o
  -4   3  15       67.34       58.68     20.15 o
  -3   3  15       69.26       78.98     18.11 o
  -2   3  15        5.46        3.10     11.48 o
  -1   3  15       81.23       98.70     12.36 o
   0   3  15      805.89      822.17     47.37 o
   1   3  15     1206.18     1141.29     28.17 o
   2   3  15      945.49      942.22     20.64 o
   3   3  15      320.30      334.87     27.91 o
   4   3  15      168.92      225.78     16.62 o
   5   3  15      123.37      126.70     25.66 o
  -7   4  15       23.36       24.41     16.59 o
  -6   4  15        2.08       14.01     15.87 o
  -5   4  15       11.84       30.36     24.53 o
  -4   4  15       86.22       74.12     19.95 o
  -3   4  15       10.86       25.40     13.84 o
  -2   4  15     1040.14      973.97     34.51 o
  -1   4  15        5.02        0.96     13.50 o
   0   4  15      590.86      598.48     17.33 o
   1   4  15      960.97      881.23     22.38 o
   2   4  15      632.62      558.38    146.84 o
   3   4  15       99.29      127.20     15.64 o
   5   4  15      470.40      528.42     71.34 o
  -6   5  15       31.62       45.66     26.44 o
  -5   5  15      145.32      151.24     26.72 o
  -4   5  15       48.97       59.27     16.15 o
  -3   5  15      284.89      256.19     23.14 o
  -2   5  15      294.63      318.83     21.06 o
  -1   5  15        4.70       13.41     16.09 o
   0   5  15      189.63      202.65     25.66 o
   1   5  15      395.08      328.88     12.30 o
   2   5  15       22.39       15.08      9.90 o
  -5   6  15      301.22      288.00     31.41 o
  -4   6  15      123.10      103.56     22.22 o
  -3   6  15       31.28       20.52     12.25 o
  -2   6  15       23.42       19.83     12.61 o
  -1   6  15      265.58      310.86     22.31 o
   0   6  15       45.03       24.89     28.47 o
  -4   7  15      424.27      398.13     29.71 o
  -3   7  15      405.79      444.06     42.65 o
  -2   7  15      183.67      207.94     37.02 o
  -1   7  15      252.23      227.81     12.63 o
  -2  -7  16      213.82      228.60     59.37 o
  -1  -7  16       17.77       -9.77     12.36 o
   0  -7  16       46.26       54.07     13.53 o
   1  -7  16      143.90      159.73     37.81 o
   2  -7  16      153.87      119.28     30.61 o
   3  -7  16       13.64       41.76     23.97 o
  -4  -6  16       75.83      116.94     40.08 o
  -3  -6  16       30.60       37.06     15.72 o
  -2  -6  16      193.71      190.69     17.37 o
  -1  -6  16        4.38       -8.62      9.33 o
   0  -6  16        0.64       14.19     11.59 o
   1  -6  16       27.06       28.96     16.44 o
   2  -6  16        5.05       11.16     11.66 o
   3  -6  16       11.04      -10.84     19.22 o
   4  -6  16        8.17       26.84     18.48 o
  -5  -5  16      218.71      265.07     70.65 o
  -4  -5  16      107.03      149.66     33.58 o
  -3  -5  16      427.52      385.23     23.54 o
  -2  -5  16      236.71      252.17     25.33 o
  -1  -5  16       22.01       33.07     10.22 o
   0  -5  16        0.80       -8.10      8.45 o
   1  -5  16        1.58       -2.69      8.79 o
   2  -5  16        1.08       19.46     12.38 o
   3  -5  16       41.86       18.36     17.89 o
   4  -5  16       87.74      106.14     20.71 o
   5  -5  16       38.62       36.05     22.67 o
  -5  -4  16      126.95       74.36     16.37 o
  -4  -4  16      141.42      161.87     25.82 o
  -3  -4  16       11.92       -2.32     11.52 o
  -2  -4  16       11.17       11.84     10.24 o
  -1  -4  16     1052.51      997.55     27.12 o
   0  -4  16      502.72      481.27     20.45 o
   1  -4  16      386.75      401.98     38.84 o
   2  -4  16       68.65       73.20     10.00 o
   3  -4  16       40.02       30.27      7.26 o
   4  -4  16        0.92       27.29     15.79 o
   5  -4  16        0.38        4.60     14.69 o
  -6  -3  16       27.31       31.29     15.23 o
  -5  -3  16       77.63       79.21     20.58 o
  -4  -3  16      829.49      854.79     26.81 o
  -3  -3  16      631.43      686.84     32.84 o
  -2  -3  16      397.69      390.88     36.91 o
  -1  -3  16       39.21       24.90     10.37 o
   0  -3  16        4.90       -0.53      9.14 o
   1  -3  16      102.19      109.38     14.80 o
   2  -3  16      127.94      108.59     11.20 o
   3  -3  16       26.63       58.06     35.78 o
   4  -3  16       27.60       62.11     21.83 o
   5  -3  16       49.31       90.73     25.66 o
   6  -3  16        1.03       31.00     20.58 o
  -6  -2  16        2.07       12.52     16.98 o
  -5  -2  16        9.09        7.55     11.15 o
  -4  -2  16      181.09      189.69     21.42 o
  -3  -2  16      193.37      215.75     36.90 o
  -2  -2  16      167.99      174.06     19.17 o
  -1  -2  16      388.12      398.56     19.35 o
   0  -2  16      855.15      833.01     29.36 o
   1  -2  16      345.80      344.53     20.28 o
   2  -2  16      605.60      447.58    216.61 o
   3  -2  16      152.25      153.48     22.96 o
   4  -2  16       43.31       50.86     19.35 o
   5  -2  16        1.14        3.05      6.48 o
   6  -2  16       25.50       10.97     16.67 o
  -7  -1  16       20.69        9.60     14.53 o
  -6  -1  16        0.63        1.78     14.64 o
  -5  -1  16        0.61       20.21     13.80 o
  -4  -1  16        0.30      -12.48     12.48 o
  -3  -1  16       54.13       53.85     13.96 o
  -2  -1  16        0.50       -3.63      9.30 o
  -1  -1  16      315.94      272.45     23.32 o
   0  -1  16     1371.86     1356.42     35.56 o
   1  -1  16      711.18      752.92     25.89 o
   2  -1  16      391.61      404.52     54.69 o
   3  -1  16      216.45      229.55     40.51 o
   4  -1  16      192.72      189.27     23.41 o
   5  -1  16       98.15       91.31     15.49 o
   6  -1  16       35.30       21.38      8.85 o
  -7   0  16       66.87       55.46     16.24 o
  -6   0  16       10.69       12.11     21.07 o
  -5   0  16      203.40      223.10     25.80 o
  -4   0  16      383.55      447.47     26.62 o
  -3   0  16        8.52       10.10     16.73 o
  -2   0  16        6.07       -3.23     18.68 o
  -1   0  16        1.26      -14.85     14.85 o
   0   0  16      230.93      217.70     24.98 o
   1   0  16       32.49       22.77     13.15 o
   2   0  16      196.87      174.49     17.02 o
   3   0  16      307.47      333.52     39.16 o
   4   0  16      250.60      276.14     38.93 o
   5   0  16      272.26      285.57     36.35 o
   6   0  16      109.40       83.23     15.78 o
  -7   1  16      314.15      329.40     26.09 o
  -6   1  16       96.93       82.55     29.16 o
  -5   1  16      147.50      206.90     47.44 o
  -4   1  16      570.43      557.20     35.16 o
  -3   1  16      177.87      156.38     49.29 o
  -2   1  16      239.43      267.29     27.23 o
  -1   1  16      197.03      173.82     89.23 o
   0   1  16      327.12      339.59     22.52 o
   1   1  16       79.09       73.26     13.45 o
   2   1  16        0.85       15.97     11.03 o
   3   1  16       33.98       54.69     14.85 o
   4   1  16      186.48      199.84     19.58 o
   5   1  16      231.07      280.88     16.70 o
   6   1  16       41.25       48.49     10.41 o
  -7   2  16       99.65       74.11     21.15 o
  -6   2  16       96.93       60.14     18.44 o
  -5   2  16     1006.23      997.83     44.34 o
  -4   2  16     1413.33     1366.31     42.94 o
  -3   2  16      518.77      516.02     25.57 o
  -2   2  16      124.36      128.31     19.24 o
  -1   2  16      188.68      229.36     16.75 o
   0   2  16       29.07       27.98     12.27 o
   1   2  16       18.20       32.44     18.23 o
   2   2  16      254.72      199.97     15.15 o
   3   2  16      264.65      202.32     29.26 o
   4   2  16       11.66        5.47      9.12 o
   5   2  16       28.70       16.09      8.91 o
  -7   3  16        1.97        7.10     24.22 o
  -6   3  16      100.17       80.44     27.39 o
  -5   3  16      522.69      559.51     38.77 o
  -4   3  16      563.87      568.71     31.51 o
  -3   3  16     1287.65     1389.22     62.23 o
  -2   3  16        5.90       -1.16     12.02 o
  -1   3  16       15.87       30.69     13.20 o
   0   3  16      732.82      758.02     28.58 o
   1   3  16      441.00      385.50     17.99 o
   2   3  16      720.45      637.48     25.43 o
   3   3  16       10.42        4.05      9.90 o
   4   3  16        0.64       -5.51      8.18 o
   5   3  16       29.39       56.04     23.63 o
  -6   4  16        0.10       -1.59     12.50 o
  -5   4  16        1.01       15.23     19.65 o
  -4   4  16      103.02      104.15     22.26 o
  -3   4  16      688.90      664.90     34.43 o
  -2   4  16      262.06      304.76     18.18 o
  -1   4  16     1776.95     1766.08     38.01 o
   0   4  16      964.27      949.90     39.05 o
   1   4  16      521.18      522.59     18.71 o
   2   4  16      377.69      350.66     78.20 o
   3   4  16      100.11       78.99     18.90 o
  -6   5  16        0.11      -13.45     18.32 o
  -5   5  16        0.29       -6.71     18.64 o
  -4   5  16       39.52       38.71     22.39 o
  -3   5  16        6.32        5.81     13.95 o
  -2   5  16        1.06       -3.81     19.58 o
  -1   5  16       58.39       37.46      9.90 o
   0   5  16      270.93      283.58     20.41 o
   1   5  16      267.32      237.41     12.96 o
  -5   6  16      102.14      111.27     21.53 o
  -4   6  16       42.10       41.06     16.06 o
  -3   6  16       16.72        8.17     14.24 o
  -2   6  16       73.90       61.17     14.62 o
  -1   6  16       26.32       29.28     10.69 o
   0   6  16      116.11      119.50     12.83 o
  -4   7  16      164.69      133.51     30.49 o
  -3   7  16      184.30      157.78     42.87 o
  -2   7  16       36.15        8.06     16.69 o
  -1   7  16        7.47        6.08     11.48 o
  -2  -7  17        2.18       19.88     26.29 o
  -1  -7  17       71.02       66.44     20.26 o
   0  -7  17      102.86       80.72     17.09 o
   1  -7  17       71.12       72.08     17.78 o
   2  -7  17       99.16      115.00     31.73 o
  -3  -6  17       13.90       12.20     14.60 o
  -2  -6  17       15.36       36.75     12.06 o
  -1  -6  17      217.55      234.97     16.00 o
   0  -6  17      192.19      194.97     16.94 o
   1  -6  17      158.93      134.88     15.64 o
   2  -6  17       33.45       33.65     11.25 o
   3  -6  17       17.09       80.79     28.58 o
   4  -6  17       14.22       50.05     20.66 o
  -4  -5  17       58.92       29.74     16.27 o
  -3  -5  17       25.98       27.68     12.89 o
  -2  -5  17        5.54        6.79     14.42 o
  -1  -5  17       65.95       45.84     11.02 o
   0  -5  17      172.04      183.22     15.18 o
   1  -5  17       42.71       57.56     23.41 o
   2  -5  17       80.99       61.93     19.35 o
   3  -5  17      211.21      180.04     31.73 o
   4  -5  17       71.01       98.53     21.37 o
   5  -5  17       50.73       20.73     36.91 o
  -5  -4  17      118.16      109.75     32.18 o
  -4  -4  17      228.68      166.15     48.28 o
  -3  -4  17       59.53       59.11     21.30 o
  -2  -4  17       56.26       46.07     16.67 o
  -1  -4  17       67.58       55.43     12.24 o
   0  -4  17       13.22       26.57     12.97 o
   1  -4  17       16.56        5.05      7.47 o
   2  -4  17       62.62       64.04     14.48 o
   3  -4  17      137.73       92.15     13.77 o
   4  -4  17      105.10      145.94     21.24 o
   5  -4  17      124.22      149.73     28.84 o
  -6  -3  17       30.80       41.90     14.87 o
  -5  -3  17       48.81       20.66     16.88 o
  -4  -3  17      324.37      340.64     20.17 o
  -3  -3  17      554.84      546.20     55.33 o
  -2  -3  17      374.55      381.52     32.50 o
  -1  -3  17      200.59      179.37     30.55 o
   0  -3  17        2.80        2.09      9.99 o
   1  -3  17       92.64      110.56     11.85 o
   2  -3  17       56.10       36.99     15.53 o
   3  -3  17       51.28       52.21     21.83 o
   4  -3  17       47.36       89.57     24.08 o
   5  -3  17       46.25       51.79     17.43 o
  -6  -2  17       49.34       36.65     19.30 o
  -5  -2  17      245.87      287.13     35.53 o
  -4  -2  17      303.74      336.20     26.53 o
  -3  -2  17      177.17      275.85     19.35 o
  -2  -2  17      155.66      139.69     15.32 o
  -1  -2  17      484.89      507.96     33.69 o
   0  -2  17       76.24       85.96     15.31 o
   1  -2  17      232.84      262.84     21.72 o
   2  -2  17      142.02      139.38     33.90 o
   3  -2  17      230.37      225.50     44.11 o
   4  -2  17        4.79       -1.35     15.98 o
   5  -2  17       73.10       85.45     33.08 o
   6  -2  17       51.53       23.83     18.77 o
  -7  -1  17       31.05       31.04     17.73 o
  -6  -1  17        4.03        9.70     16.61 o
  -5  -1  17      325.85      391.59     23.87 o
  -4  -1  17      429.23      460.26     24.29 o
  -3  -1  17      228.67      247.17     17.16 o
  -2  -1  17      490.63      405.00     27.23 o
  -1  -1  17      687.83      636.92     95.65 o
   0  -1  17     2505.12     2488.56     56.34 o
   1  -1  17     1007.71      980.81     37.36 o
   2  -1  17       93.63       80.03     13.68 o
   3  -1  17      113.17      112.97     21.60 o
   4  -1  17        0.68       29.71     17.78 o
   5  -1  17       23.15       24.00     13.20 o
   6  -1  17        0.03       11.06     14.53 o
  -7   0  17       61.87       61.79     22.47 o
  -6   0  17        0.17       13.23     15.37 o
  -5   0  17        0.39       19.54     12.77 o
  -4   0  17      248.01      162.62     17.10 o
  -3   0  17       32.55        9.60     13.10 o
  -2   0  17      196.70      192.08     19.18 o
  -1   0  17     1250.99     1319.91     43.18 o
   0   0  17     5830.46     5886.81    128.49 o
   1   0  17     1001.81     1086.04     45.39 o
   2   0  17      278.63      292.51     17.10 o
   3   0  17       98.30      160.69     20.70 o
   4   0  17      115.45      146.51     21.38 o
   5   0  17       98.01       73.45     17.41 o
   6   0  17        0.51       -4.58      8.81 o
  -7   1  17       73.80       63.03     27.00 o
  -6   1  17       60.04       72.22     19.08 o
  -5   1  17        1.87       18.13     16.74 o
  -4   1  17        5.33       -3.22     10.91 o
  -3   1  17       35.34       36.74     29.03 o
  -2   1  17        0.44       -7.88     24.76 o
  -1   1  17      240.88      313.02     53.22 o
   0   1  17      509.16      497.21     21.17 o
   1   1  17       85.23      108.97     26.78 o
   2   1  17      193.73      226.94     34.09 o
   3   1  17      356.14      361.88     24.98 o
   4   1  17      421.17      499.61     44.33 o
   5   1  17      242.82      261.49     20.01 o
  -7   2  17       14.66       23.93     15.47 o
  -6   2  17      121.11       93.99     36.25 o
  -5   2  17      146.62      170.66     18.57 o
  -4   2  17        0.90       14.27     18.54 o
  -3   2  17       52.17       43.76     14.74 o
  -2   2  17      431.52      457.34     37.55 o
  -1   2  17     1960.32     1929.70     44.41 o
   0   2  17      224.91      240.53     25.23 o
   1   2  17      901.01      887.16     23.74 o
   2   2  17      621.47      568.78     22.73 o
   3   2  17      134.22      151.91     17.33 o
   4   2  17       43.04       42.64     11.14 o
   5   2  17      164.07      113.36     20.53 o
  -6   3  17      133.72      182.08     64.98 o
  -5   3  17      220.71      303.26     27.35 o
  -4   3  17      589.31      579.93     45.35 o
  -3   3  17      614.69      585.77     30.94 o
  -2   3  17      346.07      385.11     41.18 o
  -1   3  17      104.36      104.01     13.27 o
   0   3  17        0.58       -3.68      9.74 o
   1   3  17       44.16       34.31     14.40 o
   2   3  17      164.15      134.90     10.83 o
   3   3  17       90.52       90.47     14.63 o
   4   3  17       72.81       97.05     24.31 o
   5   3  17      120.16      137.05     28.58 o
  -6   4  17        9.26       -2.50     13.14 o
  -5   4  17      112.40      158.28     69.77 o
  -4   4  17      292.57      328.06    163.72 o
  -3   4  17      113.33      131.67     32.07 o
  -2   4  17      199.08      242.26     62.56 o
  -1   4  17      163.95      194.74     23.68 o
   0   4  17      760.11      767.80     39.05 o
   1   4  17      234.15      227.79     13.28 o
   2   4  17      127.98      131.48      9.73 o
   3   4  17       74.21       52.21     18.90 o
  -6   5  17        4.13       -3.38     24.76 o
  -5   5  17      122.61      140.49     46.81 o
  -4   5  17      143.42      152.12     32.86 o
  -3   5  17      330.87      353.53     26.89 o
  -2   5  17      145.88      175.55     38.82 o
  -1   5  17      110.61       93.95     27.68 o
   0   5  17      334.16      333.97     14.67 o
   1   5  17       43.27       40.73     16.09 o
  -5   6  17        3.86       33.96     30.77 o
  -4   6  17        0.62        5.25     13.60 o
  -3   6  17      252.32      302.03     25.18 o
  -2   6  17      225.69      234.12     16.94 o
  -1   6  17      189.03      200.55     13.80 o
   0   6  17       84.68       85.47     11.65 o
  -3   7  17       28.69       49.41     17.88 o
  -2   7  17      118.61      142.14     43.21 o
  -1   7  17       76.16       23.63     22.28 o
  -1  -7  18       43.21       33.84     19.23 o
   0  -7  18       35.83       56.67     28.02 o
   1  -7  18       34.23       14.19     17.67 o
  -3  -6  18      154.22      123.72     26.11 o
  -2  -6  18      231.85      263.38     18.31 o
  -1  -6  18       94.97       87.17     16.37 o
   0  -6  18      219.81      166.19     27.97 o
   1  -6  18       60.72       41.00     11.70 o
   2  -6  18       92.54       75.84     29.03 o
   3  -6  18       39.10       43.43     27.68 o
  -4  -5  18       42.70       46.05     26.66 o
  -3  -5  18      188.22      185.22     42.92 o
  -2  -5  18      220.27      236.66     16.84 o
  -1  -5  18      430.25      425.23     19.37 o
   0  -5  18      321.03      280.23     34.01 o
   1  -5  18       72.17       64.65     27.23 o
   2  -5  18       72.80       69.71     28.69 o
   3  -5  18       78.38       49.06     26.56 o
   4  -5  18        7.06       23.20     22.56 o
  -5  -4  18       37.19       17.91     13.13 o
  -4  -4  18        3.36       -4.61     12.28 o
  -3  -4  18      236.11      208.21     44.72 o
  -2  -4  18      316.72      333.26     21.80 o
  -1  -4  18       91.46      110.28     20.05 o
   0  -4  18       82.75       84.99     11.83 o
   1  -4  18      575.16      558.55     20.48 o
   2  -4  18      253.10      236.01     20.03 o
   3  -4  18      383.90      333.00     68.75 o
   4  -4  18      151.52      145.83     52.44 o
   5  -4  18      130.85      231.46     56.82 o
  -6  -3  18       15.61       22.20     18.41 o
  -5  -3  18       13.53       15.59     14.86 o
  -4  -3  18        1.37       37.61     22.74 o
  -3  -3  18      256.86      262.83     20.47 o
  -2  -3  18       80.92       71.06     16.70 o
  -1  -3  18       18.15       21.57     12.37 o
   0  -3  18       95.74       92.93     11.85 o
   1  -3  18       96.65      116.49     22.63 o
   2  -3  18       28.82       10.60     10.58 o
   3  -3  18      249.46      182.74     50.41 o
   4  -3  18      165.28      197.59     31.06 o
   5  -3  18      131.56      193.03     46.02 o
  -6  -2  18      141.55       76.38     19.50 o
  -5  -2  18      250.34      321.22     23.83 o
  -4  -2  18      220.14      223.01     18.61 o
  -3  -2  18       68.71       56.34     13.34 o
  -2  -2  18        8.84        0.23      9.09 o
  -1  -2  18       28.11       21.93     10.42 o
   0  -2  18        0.30       22.75     15.39 o
   1  -2  18       15.00        3.44     18.23 o
   2  -2  18        0.95       25.34     18.16 o
   3  -2  18        0.93        7.88     17.78 o
   4  -2  18       84.95      186.79     27.46 o
   5  -2  18       93.32       54.18     20.93 o
  -6  -1  18      119.44       93.30     19.75 o
  -5  -1  18      224.15      241.64     22.94 o
  -4  -1  18      532.34      503.61     26.48 o
  -3  -1  18      798.96      786.67     26.59 o
  -2  -1  18      492.99      445.44     25.55 o
  -1  -1  18      565.50      544.51     25.76 o
   0  -1  18      185.44      156.62     21.94 o
   1  -1  18        4.05       -1.54     10.40 o
   2  -1  18        1.10       18.99     14.27 o
   3  -1  18        7.80       -2.48     25.43 o
   4  -1  18        8.77       15.98     17.55 o
   5  -1  18       11.31        5.09     12.20 o
  -6   0  18      135.86      182.88     46.55 o
  -5   0  18       95.18      112.79     16.89 o
  -4   0  18      500.71      461.12     41.00 o
  -3   0  18      833.11      781.59     61.55 o
  -2   0  18      531.45      524.60     34.43 o
  -1   0  18       11.66        3.50     13.47 o
   0   0  18      249.83      298.15     56.37 o
   1   0  18      107.64      103.10     17.73 o
   2   0  18      315.39      366.24     22.84 o
   3   0  18      566.59      545.74     51.09 o
   4   0  18      127.33      134.35     36.23 o
   5   0  18       28.39       20.12     12.57 o
  -7   1  18        0.12        4.23     14.19 o
  -6   1  18       61.10       77.58     19.15 o
  -5   1  18       22.45       24.45     13.79 o
  -4   1  18      520.34      476.36     36.75 o
  -3   1  18      208.45      191.66     34.54 o
  -2   1  18      593.94      611.84     65.04 o
  -1   1  18        7.27       11.76     20.25 o
   0   1  18       66.44       74.43     16.09 o
   1   1  18      520.43      504.54     23.41 o
   2   1  18      283.81      218.94     19.10 o
   3   1  18      873.81      794.42     55.14 o
   4   1  18      113.24      106.45     19.13 o
   5   1  18       18.59       21.25     13.72 o
  -6   2  18       37.78       43.37     16.11 o
  -5   2  18        6.26        8.52     12.75 o
  -4   2  18       55.08       39.14     17.15 o
  -3   2  18      352.08      372.10     24.16 o
  -2   2  18      562.06      560.31     93.96 o
  -1   2  18       54.40       72.22     19.47 o
   0   2  18      528.41      547.96     44.78 o
   1   2  18      490.87      517.73     32.63 o
   2   2  18      321.48      323.01     25.88 o
   3   2  18      131.14      110.27     29.03 o
   4   2  18       18.82       21.18     11.61 o
   5   2  18        9.42        1.56      8.75 o
  -6   3  18       18.77       24.27     21.00 o
  -5   3  18        0.75       16.24     32.52 o
  -4   3  18      110.86      151.05     40.17 o
  -3   3  18       39.47       39.95     14.99 o
  -2   3  18       39.29       19.25     15.74 o
  -1   3  18       96.29       91.87     23.12 o
   0   3  18      311.31      300.85     26.91 o
   1   3  18      140.08      172.09     14.92 o
   2   3  18      324.89      339.74     17.73 o
   3   3  18      168.57      220.77     31.06 o
   4   3  18       77.87       56.57     10.58 o
  -6   4  18       11.46       22.63     14.97 o
  -5   4  18       37.71       26.29     38.15 o
  -4   4  18       51.85       85.14     19.09 o
  -3   4  18        0.50       22.73     16.32 o
  -2   4  18       36.14       26.61     21.14 o
  -1   4  18        7.08       15.88     13.28 o
   0   4  18        7.70       28.72     16.27 o
   1   4  18      145.60      132.40     13.29 o
   2   4  18       27.37       10.50      7.56 o
  -5   5  18       88.74       82.41     21.40 o
  -4   5  18      193.85      263.89     77.08 o
  -3   5  18      218.52      241.18     20.28 o
  -2   5  18      146.96      145.30     16.19 o
  -1   5  18       95.89      125.83     17.55 o
   0   5  18       58.58       43.98     12.65 o
   1   5  18        0.04       -8.39     12.00 o
  -4   6  18       36.56       42.04     16.95 o
  -3   6  18      197.70      198.94     19.49 o
  -2   6  18      220.87      201.19     20.86 o
  -1   6  18       41.22       39.06     17.43 o
   0   6  18       12.82       23.86     20.70 o
  -2  -6  19       86.37       91.80     15.19 o
  -1  -6  19        7.96       14.47     15.51 o
   0  -6  19       29.20       21.48     20.70 o
   1  -6  19        0.07      -11.20     17.85 o
   2  -6  19        7.84       19.35     41.86 o
   3  -6  19        2.93       22.50     27.01 o
  -4  -5  19      112.87       74.83     15.82 o
  -3  -5  19      139.84      192.17     66.25 o
  -2  -5  19      138.80      117.73     17.18 o
  -1  -5  19      269.06      271.93     20.54 o
   0  -5  19      223.62      217.35     33.83 o
   1  -5  19       41.99       22.25     11.78 o
   2  -5  19       71.07       60.11     18.14 o
   3  -5  19       25.10       52.89     28.13 o
   4  -5  19       16.19        9.12     17.81 o
  -5  -4  19       13.26       -0.61     17.97 o
  -4  -4  19       34.90       23.08     14.89 o
  -3  -4  19      224.34      262.43     34.70 o
  -2  -4  19      361.23      372.99     23.53 o
  -1  -4  19      262.81      249.27     18.01 o
   0  -4  19      233.69      216.89     15.31 o
   1  -4  19      246.49      228.34     18.54 o
   2  -4  19      288.93      265.03     27.34 o
   3  -4  19      104.71       95.10     16.31 o
   4  -4  19      108.36      223.02     34.21 o
  -5  -3  19       57.37       22.71     15.99 o
  -4  -3  19      386.96      375.51     35.77 o
  -3  -3  19        2.46       16.55     16.44 o
  -2  -3  19       53.89       27.27     13.17 o
  -1  -3  19       76.22       83.77     12.86 o
   0  -3  19      144.72      157.79     14.08 o
   1  -3  19      631.65      598.67     23.28 o
   2  -3  19      371.10      332.13     65.71 o
   3  -3  19      136.50      163.16     30.38 o
   4  -3  19      143.31      166.09     30.83 o
   5  -3  19        4.67       39.16     22.27 o
  -6  -2  19      257.05      343.87     97.23 o
  -5  -2  19      110.47      106.95     24.89 o
  -4  -2  19        5.63       21.10     15.40 o
  -3  -2  19      162.84       92.62     26.44 o
  -2  -2  19      106.44       88.85     15.89 o
  -1  -2  19       36.31       38.88     11.66 o
   0  -2  19      856.84      905.02     33.13 o
   1  -2  19     3605.06     3628.89     93.10 o
   2  -2  19      257.73      267.78     38.93 o
   3  -2  19        2.67        7.43     31.28 o
   4  -2  19        2.05      -21.15     21.15 o
   5  -2  19       25.27       26.90     19.27 o
  -6  -1  19       22.08       11.73     18.54 o
  -5  -1  19       32.00       60.87     16.12 o
  -4  -1  19       37.32       54.53     19.32 o
  -3  -1  19       87.01       52.06     31.58 o
  -2  -1  19       16.91       16.02     12.51 o
  -1  -1  19        7.12        8.97     19.13 o
   0  -1  19      132.35      134.57     28.64 o
   1  -1  19      223.50      266.11     20.25 o
   2  -1  19       17.97       22.50     12.73 o
   3  -1  19       90.42      101.27     22.50 o
   4  -1  19       10.91       13.73     18.45 o
   5  -1  19       39.33       34.59     18.49 o
  -6   0  19       52.58       16.69     15.06 o
  -5   0  19      165.63      208.52     48.35 o
  -4   0  19      148.63      226.72     49.62 o
  -3   0  19       15.25       38.45     16.36 o
  -2   0  19       56.13       60.61     16.34 o
  -1   0  19      593.51      625.24     27.27 o
   0   0  19      210.75      241.69     18.35 o
   1   0  19      116.84       94.59     14.83 o
   2   0  19      247.23      232.51     17.86 o
   3   0  19      143.46      179.36     24.08 o
   4   0  19       76.72       63.24     20.03 o
   5   0  19      117.21       96.72     20.35 o
  -6   1  19        4.19       19.22     22.09 o
  -5   1  19       60.51       77.30     16.92 o
  -4   1  19      235.76      252.57     25.53 o
  -3   1  19       68.72       94.56     50.75 o
  -2   1  19      247.41      273.33     67.29 o
  -1   1  19      311.71      358.09     26.84 o
   0   1  19      240.75      195.87     28.15 o
   1   1  19       46.40       58.92     15.82 o
   2   1  19       16.12        4.45     27.23 o
   3   1  19        2.68       18.68     15.75 o
   4   1  19       35.16       23.86     27.01 o
   5   1  19       73.15       83.35     14.64 o
  -6   2  19       40.13       33.49     16.51 o
  -5   2  19       23.98       36.68     15.48 o
  -4   2  19      473.99      462.17     73.82 o
  -3   2  19      929.46      949.78     43.80 o
  -2   2  19      264.67      257.19     70.44 o
  -1   2  19        3.11       -5.46     10.99 o
   0   2  19       17.93       32.64     11.62 o
   1   2  19      392.56      392.77     23.63 o
   2   2  19      192.38      145.26     29.26 o
   3   2  19       50.21       51.76     27.23 o
   4   2  19       54.30       46.81     16.43 o
  -6   3  19       83.83       55.28     20.71 o
  -5   3  19       64.90       58.12     20.69 o
  -4   3  19      122.12       88.61     20.23 o
  -3   3  19       19.07       12.64     14.03 o
  -2   3  19      171.11      195.67     18.81 o
  -1   3  19      554.88      658.24     29.71 o
   0   3  19      338.38      353.17     20.91 o
   1   3  19      147.26      149.12     36.35 o
   2   3  19       19.77       30.47     11.21 o
   3   3  19       75.20      100.60     17.10 o
   4   3  19       16.08        5.09     10.09 o
  -5   4  19       12.59        1.91     15.75 o
  -4   4  19       29.47       24.17     20.75 o
  -3   4  19       86.48      138.04     63.69 o
  -2   4  19      199.74      194.31     36.80 o
  -1   4  19      204.07      191.65     20.56 o
   0   4  19      597.79      595.20     24.79 o
   1   4  19      358.18      396.72     26.59 o
   2   4  19      220.03      198.20     35.33 o
  -5   5  19        2.02       -2.92     15.83 o
  -4   5  19        1.55        3.80     16.44 o
  -3   5  19       21.73       -0.82     19.54 o
  -2   5  19       18.00       29.43     12.78 o
  -1   5  19       42.42       26.29     14.20 o
   0   5  19       13.91        2.21      8.22 o
   1   5  19       45.87       35.08     10.31 o
  -3   6  19        0.44       -2.06     14.28 o
  -2   6  19        5.91       -0.83     30.72 o
  -1   6  19        7.67       -7.79     11.72 o
   0   6  19        0.28       13.05     22.28 o
  -2  -6  20        1.01       -3.06     13.19 o
  -1  -6  20        7.65        3.59     11.97 o
   0  -6  20        8.10        6.86     12.27 o
   1  -6  20       10.88       11.68     16.28 o
   2  -6  20       66.88       92.05     33.08 o
  -3  -5  20        5.70      -11.34     16.61 o
  -2  -5  20       30.57       39.74     13.32 o
  -1  -5  20        2.50        5.38     14.11 o
   0  -5  20        3.28       -0.32     13.18 o
   1  -5  20       27.36       14.22     13.39 o
   2  -5  20        0.64        4.95      9.24 o
   3  -5  20       12.40       14.40     25.88 o
  -4  -4  20       20.12       19.50     14.94 o
  -3  -4  20      119.39      189.92     65.56 o
  -2  -4  20      100.55      103.79     20.91 o
  -1  -4  20        1.68       10.60     12.78 o
   0  -4  20       37.04       28.17     13.38 o
   1  -4  20       48.47       41.29     14.26 o
   2  -4  20       90.29       64.55     22.28 o
   3  -4  20        7.92        0.28     11.32 o
   4  -4  20        8.40        7.43     38.93 o
  -5  -3  20      226.81      209.41     43.26 o
  -4  -3  20      462.42      428.75     30.46 o
  -3  -3  20      141.99      151.79     19.64 o
  -2  -3  20       57.93       76.69     18.78 o
  -1  -3  20      290.58      281.20     18.07 o
   0  -3  20      199.70      210.66     17.43 o
   1  -3  20       86.89      119.87     23.27 o
   2  -3  20       48.99       81.65     13.26 o
   3  -3  20        9.17      -16.65     38.26 o
   4  -3  20        4.62       -8.10     22.28 o
  -5  -2  20       24.22       33.21     18.85 o
  -4  -2  20       70.16       72.52     16.23 o
  -3  -2  20      365.16      355.71     23.81 o
  -2  -2  20      261.06      261.88     18.74 o
  -1  -2  20       61.20       47.05     14.12 o
   0  -2  20       51.34       58.16     20.07 o
   1  -2  20       43.58       22.33     14.86 o
   2  -2  20       16.17       40.56     21.06 o
   3  -2  20      107.49      111.62     26.11 o
   4  -2  20      198.45      223.70     32.86 o
   5  -2  20       49.66       38.26     41.63 o
  -6  -1  20       34.47       33.41     18.49 o
  -5  -1  20        1.81       -5.15     13.42 o
  -4  -1  20       47.53       78.53     17.87 o
  -3  -1  20      575.27      565.16     29.30 o
  -2  -1  20      591.18      527.70     34.82 o
  -1  -1  20      703.03      753.49     32.25 o
   0  -1  20        7.02        6.88     12.46 o
   1  -1  20        2.62      -10.26     21.60 o
   2  -1  20      229.76      308.57     54.57 o
   3  -1  20      236.91      259.26     49.06 o
   4  -1  20      248.84      202.32     28.36 o
   5  -1  20       12.80       18.22     17.92 o
  -6   0  20       14.27       18.32     15.99 o
  -5   0  20       94.19       74.43     30.25 o
  -4   0  20        4.39       43.27     28.71 o
  -3   0  20        8.80        1.53     14.03 o
  -2   0  20       15.06        3.83     13.29 o
  -1   0  20      272.95      262.25     60.99 o
   0   0  20       68.15       78.06     18.10 o
   1   0  20      563.98      645.34     26.57 o
   2   0  20      270.12      308.37     20.35 o
   3   0  20      208.24      221.00     26.56 o
   4   0  20      107.68       54.24     34.43 o
  -6   1  20        3.88       28.28     18.28 o
  -5   1  20       30.76       22.67     14.93 o
  -4   1  20        0.76       22.91     16.09 o
  -3   1  20        0.43       -5.33     20.82 o
  -2   1  20       10.79       36.21     19.98 o
  -1   1  20      117.98      168.81     39.95 o
   0   1  20        0.52        7.25     18.66 o
   1   1  20      173.88      180.56     27.62 o
   2   1  20       93.68       99.95     23.65 o
   3   1  20      341.46      279.06     44.11 o
   4   1  20      232.29      236.75     26.11 o
  -6   2  20       49.11       41.96     17.84 o
  -5   2  20       14.98       31.70     15.50 o
  -4   2  20      146.98      141.07     23.08 o
  -3   2  20      485.66      558.82     68.08 o
  -2   2  20       77.46       73.37     16.34 o
  -1   2  20       41.54       11.58     25.66 o
   0   2  20      109.26       93.50     18.51 o
   1   2  20        0.39       15.82     13.69 o
   2   2  20       48.68       42.60     11.63 o
   3   2  20        5.97       -6.53     13.95 o
   4   2  20        2.19      -12.38     24.98 o
  -5   3  20      227.90      179.27     28.24 o
  -4   3  20      344.92      377.62     45.01 o
  -3   3  20      111.24      112.43     24.32 o
  -2   3  20      180.47      166.23     31.46 o
  -1   3  20      483.51      521.95     28.75 o
   0   3  20      213.55      237.43     42.53 o
   1   3  20        0.69       22.54     17.41 o
   2   3  20       20.90       11.86      9.42 o
   3   3  20        5.02       19.13     14.40 o
  -5   4  20        0.95       15.83     22.28 o
  -4   4  20       82.16       86.05     20.57 o
  -3   4  20      356.90      390.76     26.55 o
  -2   4  20      464.79      558.60     34.21 o
  -1   4  20      455.36      494.77     22.94 o
   0   4  20      476.72      510.71     44.67 o
   1   4  20      142.48      156.35     26.78 o
   2   4  20       14.51       17.56     12.93 o
  -4   5  20       34.04       53.17     18.54 o
  -3   5  20      177.52      210.84     25.70 o
  -2   5  20      174.97      189.23     26.56 o
  -1   5  20      103.18      114.23     14.99 o
   0   5  20       96.55       69.62     19.68 o
   1   5  20      138.89       68.87     28.36 o
  -2   6  20       32.73       57.96     36.23 o
  -1   6  20       26.69       11.12     15.75 o
   0  -6  21       60.82       28.51     16.17 o
  -3  -5  21      164.84      166.08     47.37 o
  -2  -5  21       23.19       30.38     13.65 o
  -1  -5  21        1.16        5.92     11.23 o
   0  -5  21       50.32       43.86     15.12 o
   1  -5  21       56.68       41.09     31.17 o
   2  -5  21      138.60       86.61     19.58 o
  -4  -4  21        0.38       22.43     24.51 o
  -3  -4  21        0.12      -13.47     13.47 o
  -2  -4  21      172.63      186.49     22.42 o
  -1  -4  21       40.86       28.79     14.91 o
   0  -4  21       91.32       61.58     14.03 o
   1  -4  21      568.47      561.46     46.10 o
   2  -4  21     1571.66     1280.10    236.86 o
   3  -4  21      324.20      368.86     71.79 o
  -4  -3  21      161.00      136.66     21.08 o
  -3  -3  21       34.80       50.92     26.01 o
  -2  -3  21       72.73       78.65     19.75 o
  -1  -3  21       28.48        1.99     10.41 o
   0  -3  21       24.52       32.42     12.03 o
   1  -3  21      207.29      246.53     30.37 o
   2  -3  21      151.98      166.22     16.97 o
   3  -3  21        0.52      -10.54     10.54 o
   4  -3  21       17.32        3.83     22.50 o
  -5  -2  21       30.56       19.77     20.56 o
  -4  -2  21       91.94      117.89     18.63 o
  -3  -2  21      192.09      175.59     20.71 o
  -2  -2  21        5.95       27.11     12.95 o
  -1  -2  21        1.52       21.08     13.25 o
   0  -2  21      204.92      224.36     50.86 o
   1  -2  21        9.46        2.76     13.02 o
   2  -2  21       72.74       68.75     24.10 o
   3  -2  21       63.59       88.22     26.11 o
   4  -2  21       26.24       -6.98     34.21 o
  -5  -1  21       23.23       38.86     16.72 o
  -4  -1  21      127.63      124.90     20.41 o
  -3  -1  21      530.44      470.78     36.92 o
  -2  -1  21      368.15      362.05     36.91 o
  -1  -1  21      764.08      750.76     51.09 o
   0  -1  21      150.75      179.63     36.35 o
   1  -1  21       10.89       -2.68     18.45 o
   2  -1  21       56.50       70.28     16.77 o
   3  -1  21        0.22      -13.05     19.80 o
   4  -1  21        9.08       -7.65     18.90 o
  -5   0  21       32.42       31.78     17.90 o
  -4   0  21      134.48      135.35     44.10 o
  -3   0  21      480.19      507.68     39.50 o
  -2   0  21      312.88      351.07    147.86 o
  -1   0  21      283.53      302.22     29.48 o
   0   0  21      124.92      129.36     23.97 o
   1   0  21      359.55      429.03     43.66 o
   2   0  21      259.00      246.85     35.45 o
   3   0  21      124.29      158.88     25.88 o
   4   0  21        8.30       -2.48     16.65 o
  -6   1  21        0.04       -5.24     14.85 o
  -5   1  21        5.79       11.73     14.64 o
  -4   1  21       18.44       21.03     15.73 o
  -3   1  21      196.84      230.96     29.37 o
  -2   1  21      154.95      176.22     21.66 o
  -1   1  21       86.00       95.29     20.93 o
   0   1  21      334.33      340.17     22.01 o
   1   1  21      361.93      434.38     22.59 o
   2   1  21      180.66      178.52     17.29 o
   3   1  21      153.48      193.99     25.43 o
   4   1  21      228.17      269.38     28.58 o
  -5   2  21       34.52       46.47     17.25 o
  -4   2  21        0.65      -10.67     16.74 o
  -3   2  21       15.40       29.49     20.18 o
  -2   2  21        9.53       22.92     24.73 o
  -1   2  21       17.45       18.99     16.09 o
   0   2  21      149.32      136.04     21.13 o
   1   2  21      292.69      375.91     25.34 o
   2   2  21      223.54      213.61     17.06 o
   3   2  21      201.75      278.39     42.98 o
  -5   3  21      364.41      368.79     33.45 o
  -4   3  21      129.44      152.49     23.88 o
  -3   3  21       31.43       17.28     30.16 o
  -2   3  21       46.33       67.99     19.53 o
  -1   3  21       10.32       31.09     24.76 o
   0   3  21       13.36       39.16     22.28 o
   1   3  21       94.62       64.86     16.42 o
   2   3  21       36.21       24.95     11.82 o
   3   3  21       16.80       21.15     15.53 o
  -4   4  21       47.05       35.97     23.07 o
  -3   4  21      137.86      135.93     26.23 o
  -2   4  21       29.44       37.60     14.61 o
  -1   4  21        4.65        2.51     13.16 o
   0   4  21       37.07       64.14     34.21 o
   1   4  21       44.09       27.14     10.75 o
   2   4  21       62.18      136.72     62.90 o
  -3   5  21      402.12      504.18     35.93 o
  -2   5  21      320.15      352.48     61.44 o
  -1   5  21       35.26       22.73     16.20 o
   0   5  21       91.78       68.22     14.81 o
   1   5  21       17.32       23.41     14.85 o
  -2  -5  22      148.30      142.21     30.18 o
  -1  -5  22       44.95       32.83     23.07 o
   0  -5  22      178.31      190.22     33.35 o
   1  -5  22       76.24       30.22     57.28 o
  -3  -4  22      129.50      125.96     18.48 o
  -2  -4  22      205.43      196.01     21.36 o
  -1  -4  22      245.14      230.20     40.84 o
   0  -4  22      143.79      125.73     23.04 o
   1  -4  22       10.98       27.80     15.01 o
   2  -4  22       21.91       33.50     12.62 o
   3  -4  22       87.18       78.32     32.18 o
  -4  -3  22       46.37        6.28     17.39 o
  -3  -3  22        5.57       13.52     13.64 o
  -2  -3  22      156.10      172.54     45.12 o
  -1  -3  22      130.18      138.13     18.68 o
   0  -3  22      163.24      154.92     18.20 o
   1  -3  22       66.60       56.30     16.65 o
   2  -3  22       48.96       70.52     15.08 o
   3  -3  22      132.61       37.86     63.58 o
  -5  -2  22       13.25       14.19     17.48 o
  -4  -2  22       80.40       33.79     25.20 o
  -3  -2  22       61.94       65.35     21.24 o
  -2  -2  22        0.78        7.12     12.22 o
  -1  -2  22       21.14       22.87     14.48 o
   0  -2  22       66.08       35.10     20.48 o
   1  -2  22       16.68       35.31     20.40 o
   2  -2  22       61.79       36.23     29.12 o
   3  -2  22       76.15       68.41     26.78 o
   4  -2  22      115.18      133.90     31.28 o
  -5  -1  22       46.56       45.85     17.96 o
  -4  -1  22       37.48       59.26     23.43 o
  -3  -1  22        2.30        2.19     17.44 o
  -2  -1  22       58.39       58.91     17.61 o
  -1  -1  22       80.98       96.96     22.56 o
   0  -1  22       91.06       83.80     18.33 o
   1  -1  22       10.19        0.00     11.92 o
   2  -1  22       39.37       21.26     14.86 o
   3  -1  22        5.71       -8.78     20.03 o
   4  -1  22       72.08       43.21     24.31 o
  -5   0  22      119.69      111.62     20.74 o
  -4   0  22      268.14      308.38     27.53 o
  -3   0  22      331.48      386.43     61.44 o
  -2   0  22      332.65      344.85     32.00 o
  -1   0  22       83.47       93.80     18.58 o
   0   0  22      210.02      241.29     26.64 o
   1   0  22        0.35      -13.32     13.32 o
   2   0  22        2.31        5.10     14.97 o
   3   0  22       18.01       19.13     20.03 o
   4   0  22       12.19      136.60     43.88 o
  -5   1  22       12.25       14.23     17.97 o
  -4   1  22       26.54       -0.08     12.39 o
  -3   1  22      311.09      276.82     31.80 o
  -2   1  22      310.59      382.25     28.13 o
  -1   1  22      289.57      308.93     43.10 o
   0   1  22      525.36      486.43     49.51 o
   1   1  22      315.95      388.75     70.89 o
   2   1  22       23.22       29.03     13.16 o
   3   1  22        1.22       36.23     20.03 o
  -5   2  22      173.16      170.09     23.02 o
  -4   2  22       25.06       27.42     22.38 o
  -3   2  22       54.02       51.22     48.61 o
  -2   2  22       93.14      102.13     22.84 o
  -1   2  22      246.48      320.29     23.26 o
   0   2  22      281.37      317.87     74.72 o
   1   2  22      311.22      332.01     20.60 o
   2   2  22       92.02       75.59     24.87 o
   3   2  22      138.07      148.76     24.31 o
  -5   3  22       65.91       26.26     24.97 o
  -4   3  22       10.07       11.86     29.40 o
  -3   3  22      141.11      206.00     33.08 o
  -2   3  22      206.38      229.57     36.87 o
  -1   3  22       36.96       35.74     17.55 o
   0   3  22       80.00       87.42     19.69 o
   1   3  22      119.67      102.95     14.97 o
   2   3  22       55.50       43.24     12.46 o
  -4   4  22        1.93        1.52     15.76 o
  -3   4  22        0.03       -5.36     14.74 o
  -2   4  22       55.20       86.85     44.11 o
  -1   4  22      115.66      173.01     38.03 o
   0   4  22       70.92       93.66     20.25 o
   1   4  22       89.84       70.30     13.23 o
  -2   5  22       19.61       32.78     17.47 o
  -1   5  22       21.01       -4.94     11.68 o
  -2  -4  23      199.12      201.15     44.60 o
  -1  -4  23      111.85      148.08     29.33 o
   0  -4  23       55.79       36.56     13.64 o
   1  -4  23       40.09       24.31     42.54 o
   2  -4  23        6.05       36.74     19.26 o
  -3  -3  23       57.26       86.56     22.84 o
  -2  -3  23      318.13      312.26     48.78 o
  -1  -3  23      131.26      147.29     23.36 o
   0  -3  23      411.14      413.56     28.60 o
   1  -3  23      181.31      171.57     26.03 o
   2  -3  23       56.42       74.88     18.11 o
   3  -3  23      115.22      114.44     30.38 o
  -4  -2  23        5.41       -4.82     18.61 o
  -3  -2  23        5.04       -6.04     13.45 o
  -2  -2  23      101.58      126.06     26.11 o
  -1  -2  23       75.58       53.15     15.02 o
   0  -2  23       96.35       83.58     20.32 o
   1  -2  23        7.83       -4.82     14.76 o
   2  -2  23      158.98      297.97     38.48 o
   3  -2  23       82.79      115.00     30.38 o
  -4  -1  23       29.52       18.28     23.23 o
  -3  -1  23      122.27      200.14     57.15 o
  -2  -1  23       64.79       72.36     16.47 o
  -1  -1  23       11.81       10.13     26.78 o
   0  -1  23        8.80       -2.83     16.42 o
   1  -1  23      132.02      139.90     24.49 o
   2  -1  23      116.60      135.37     27.79 o
   3  -1  23       29.07       74.49     26.78 o
  -5   0  23       26.18       14.74     16.76 o
  -4   0  23       43.05       80.17     30.02 o
  -3   0  23       31.20       22.07     28.96 o
  -2   0  23       13.70       11.75     19.58 o
  -1   0  23        2.99       28.48     27.50 o
   0   0  23       12.91        6.06     25.77 o
   1   0  23       42.02       63.48     21.01 o
   2   0  23       92.88       74.15     17.38 o
   3   0  23       98.11      151.23     47.49 o
  -5   1  23       33.95       32.47     17.93 o
  -4   1  23       86.21      107.67     47.37 o
  -3   1  23       55.13       55.79     34.70 o
  -2   1  23        0.94       12.29     27.22 o
  -1   1  23        0.84       15.67     27.57 o
   0   1  23       33.51       37.60     22.17 o
   1   1  23        0.82       -1.72     11.76 o
   2   1  23       95.70      105.63     21.72 o
   3   1  23       81.72      113.65     42.76 o
  -4   2  23      273.86      514.91     89.34 o
  -3   2  23       55.69       62.35     23.79 o
  -2   2  23       41.14       31.65     20.21 o
  -1   2  23       34.08       52.01     27.58 o
   0   2  23       12.25        8.15     14.64 o
   1   2  23       37.22       58.29     19.35 o
   2   2  23       83.00      115.45     25.32 o
  -4   3  23        4.39        9.23     45.23 o
  -3   3  23       59.01       35.37     22.09 o
  -2   3  23      443.16      496.98     36.46 o
  -1   3  23      155.88      158.74     33.53 o
   0   3  23        5.77        6.85     17.89 o
   1   3  23       63.70       96.57     52.21 o
   2   3  23        1.24        8.50     12.86 o
  -3   4  23       15.68       49.04     23.64 o
  -2   4  23      321.17      341.62     27.23 o
  -1   4  23       54.37       12.61     13.24 o
   0   4  23       17.06       40.01     42.08 o
  -1  -4  24       34.04       22.01     24.66 o
   0  -4  24        5.43       18.70     15.94 o
   1  -4  24       58.94       17.55     76.29 o
  -3  -3  24       48.88       60.38     23.30 o
  -2  -3  24       21.37       12.38     20.58 o
  -1  -3  24       28.03       15.15     15.73 o
   0  -3  24       69.11       69.95     16.08 o
   1  -3  24       86.22       68.76     19.76 o
   2  -3  24        2.35       13.75     14.10 o
  -3  -2  24       55.24       54.08     17.48 o
  -2  -2  24       68.35       57.83     18.41 o
  -1  -2  24      137.01      169.85     31.65 o
   0  -2  24       39.67       -8.39     26.11 o
   1  -2  24       52.55       41.30     23.44 o
   2  -2  24        4.43       22.05     25.43 o
  -4  -1  24       59.30       47.12     25.09 o
  -3  -1  24      148.08      220.59     74.11 o
  -2  -1  24      213.40      212.77     23.79 o
  -1  -1  24      117.40      142.01     22.88 o
   0  -1  24      105.43      106.94     32.63 o
   1  -1  24      218.46      265.47     25.69 o
   2  -1  24      130.30      118.12     21.06 o
  -4   0  24       44.12       29.90     17.51 o
  -3   0  24        3.03        5.79     16.68 o
  -2   0  24      150.54      123.99     66.28 o
  -1   0  24      205.78      173.16     27.54 o
   0   0  24      186.75      164.45     25.82 o
   1   0  24      126.01      105.14     39.05 o
   2   0  24       99.43       87.19     18.77 o
  -4   1  24        5.62      -16.08     16.08 o
  -3   1  24        4.65       18.64     25.21 o
  -2   1  24      129.53      162.24     27.78 o
  -1   1  24       73.44       98.61     23.05 o
   0   1  24       26.79       21.53     48.50 o
   1   1  24      137.32      162.41     33.79 o
   2   1  24      223.20      238.95     22.39 o
  -4   2  24       48.19       38.53     36.59 o
  -3   2  24       26.14       22.41     31.10 o
  -2   2  24        4.08        1.75     25.23 o
  -1   2  24        2.41        1.49     15.53 o
   0   2  24      122.06      102.24     30.17 o
   1   2  24      205.31      256.62     21.43 o
   2   2  24       35.28      -12.83     17.55 o
  -3   3  24       66.61       36.87     22.26 o
  -2   3  24       55.16       47.44     21.66 o
  -1   3  24        7.65       34.48     33.98 o
   0   3  24        2.06       19.84     17.54 o
   1   3  24       21.34       52.79     18.64 o
  -1  -3  25       48.41       57.70     20.65 o
   0  -3  25       23.30        4.31     13.09 o
  -2  -2  25        0.31        4.41     17.42 o
  -1  -2  25       44.45       37.81     21.19 o
   0  -2  25       21.06       22.23     15.68 o
   1  -2  25       35.09       23.20     32.00 o
  -3  -1  25      162.10      151.43     25.17 o
  -2  -1  25       39.37       28.00     26.55 o
  -1  -1  25        0.93        0.85     19.11 o
   0  -1  25        0.61       19.49     17.37 o
   1  -1  25        4.83       25.78     21.60 o
   2  -1  25        0.41       89.12     75.17 o
  -3   0  25      244.89      236.56     24.68 o
  -2   0  25      220.86      284.94     48.50 o
  -1   0  25      172.64      204.34     25.13 o
   0   0  25      100.43       88.32     20.60 o
   1   0  25       23.88       62.92     18.61 o
   2   0  25       26.45       -6.75     20.48 o
  -3   1  25       14.10       21.62     19.99 o
  -2   1  25       97.63      125.47     39.26 o
  -1   1  25      357.09      402.28     50.07 o
   0   1  25      163.04      134.95     26.11 o
   1   1  25       21.05       16.44     24.19 o
  -3   2  25       32.61       18.80     22.96 o
  -2   2  25        6.77       26.27     22.17 o
  -1   2  25      142.93      136.34     25.26 o
   0   2  25       49.89       36.98     16.11 o
  -2  -1  26        2.36       29.97     23.24 o
  -1  -1  26       78.12       58.51     33.98 o
   0  -1  26       12.07      -18.84     18.84 o
  -2   0  26       16.67       13.41     22.50 o
  -1   0  26        7.18      -23.86     28.81 o
   0   0  26       26.05       57.40     25.27 o
  -2   1  26       56.80       46.08     20.86 o
  -1   1  26      117.86      140.43     37.13 o
   0   1  26       33.12       30.61     17.61 o
 
